# Supplementary material for: The causal effects between gut microbiota and hemorrhagic stroke: a bidirectional two-sample Mendelian randomization study
Source: Front Microbiol. 2023 Dec 22;14:1290909. doi: 10.3389/fmicb.2023.1290909 (PMC10770845; doi:10.3389/fmicb.2023.1290909)
Supplement: Supplementary file 1 [file Table_1.XLS]

## Sheet: Contents
Contents:
Supplementary Table 1 STROBE-MR Checklist
Supplementary Table 2 Data details for GWAS
Supplementary Table 3 The SNPs included according to selection criteria as instrumental variables for gut microbiota and hemorrhagic stroke
Supplementary Table 4 Heterogeneity and Pleiotropy tests for MR analysis of gut microbiota and hemorrhagic stroke
Supplementary Table 5 MR-PRESSO analysis for the association between gut microbiota and hemorrhagic stroke
Supplementary Table 6 The Leave-one-out analysis for IVW MR of gut microbiota on hemorrhagic stroke
Supplementary Table 7 The SNPs included according to selection criteria as instrumental variables for hemorrhagic stroke on gut microbiota
Supplementary Table 8 Causal estiamte from hemorrhagic stroke exposure to identified microbiota outcomes in the reverse MR analysis
Supplementary Table 9 Heterogeneity and Pleiotropy tests for reverse MR analysis of hemorrhagic stroke on gut microbiota
Supplementary Table 10 Leave-one-out analysis for IVW MR of hemorrhagic stroke on gut microbiota
Supplementary Table 11 Multivariable mendelian randomization analysis results between gut micriobiota and hemorrhagic stroke (adjusting four variables separately)
Supplementary Table 12 Heterogeneity and Pleiotropy tests for multivariable MR analysis of gut microbiota and hemorrhagic stroke

## Sheet: Supplementary Table 1
Supplementary Table 1 STROBE-MR Checklist (Skrivankova et al., 2021)
Item No.	Section	Checklist item	Manuscript section and paragraph
Title and abstract
1	Title and abstract	Indicate mendelian randomization (MR) as the study’s design in the title and/or the abstract if that is a main purpose of the study.	Title and abstract
Introduction
2	Background	Explain the scientific background and rationale for the reported study. What is the exposure? Is a potential causal relationship between exposure and outcome plausible? Justify why MR is a helpful method to address the study question.	Introduction, paragraphs 1-2
3	Objectives	State specific objectives clearly, including prespecified causal hypotheses (if any). State that MR is a method that, under specific assumptions, intends to estimate causal effects.	Introduction, paragraphs 3
Methods
4	Study design and data sources	Present key elements of the study design early in the article. Consider including a table listing sources of data for all phases of the study. For each data source contributing to the analysis, describe the following:	Methods; Figure 1
	a	Setting: Describe the study design and the underlying population, if possible. Describe the setting, locations, and relevant dates, including periods of recruitment, exposure, follow-up, and data collection, when available.	Methods, "Ethics Statement and study design" section
	b	Participants: Report the eligibility criteria and the sources and methods of selection of participants. Report the sample size and whether any power or sample size calculations were carried out prior to the main analysis.	Methods, "Data source" section and Supplementary Table 2
	c	Describe measurement, quality control, and selection of genetic variants.	Methods, "Selection of Instrumental variable" section
	d	For each exposure, outcome, and other relevant variables, describe methods of assessment and diagnostic criteria for diseases.	Methods, "Data source and Selection of Instrumental variable" section
	e	Provide details of ethics committee approval and participant informed consent, if relevant.	Methods, "Ethics Statement and study design" section
5	Assumptions	Explicitly state the 3 core instrumental variable (IV) assumptions for the main analysis (relevance, independence, and exclusion restriction), as well assumptions for any additional or sensitivity analysis.	Methods, "Ethics Statement and study design" section and Figure 1
6	Statistical methods: main analysis	Describe statistical methods and statistics used.	Methods, "Statistical Analysis of Mendelian Randomization" sections
	a	Describe how quantitative variables were handled in the analyses (ie, scale, units, model).	Methods, "Statistical Analysis of Mendelian Randomization" sections
	b	Describe how genetic variants were handled in the analyses and, if applicable, how their weights were selected.	Methods, "Statistical Analysis of Mendelian Randomization" sections
	c	Describe the MR estimator (eg, 2-stage least squares, Wald ratio) and related statistics. Detail the included covariates and, in case of 2-sample MR, whether the same covariate set was used for adjustment in the 2 samples.	Methods, "Statistical Analysis of Mendelian Randomization" sections
	d	Explain how missing data were addressed.	N/A
	e	If applicable, indicate how multiple testing was addressed.	Methods, "Statistical Analysis of Mendelian Randomization" sections
7	Assessment of assumptions	Describe any methods or prior knowledge used to assess the assumptions or justify their validity.	N/A
8	Sensitivity analyses and additional analyses	Describe any sensitivity analyses or additional analyses performed (eg, comparison of effect estimates from different approaches, independent replication, bias analytic techniques, validation of instruments, simulations).	Methods, "Statistical Analysis of Mendelian Randomization" sections
9	Software and preregistration
	a	Name statistical software and package(s), including version and settings used.	Methods, "Statistical Analysis of Mendelian Randomization" sections
	b	State whether the study protocol and details were preregistered (as well as when and where).	N/A
Results
10	Descriptive data
	a	Report the numbers of individuals at each stage of included studies and reasons for exclusion. Consider use of a flow diagram.	Results, "Selection of instrumental variables,"Figure 2, 3,and 4"
	b	Report summary statistics for phenotypic exposure(s), outcome(s), and other relevant variables (eg, means, SDs, proportions).	Supplementary Table 3, Supplementary Table 7
	c	If the data sources include meta-analyses of previous studies, provide the assessments of heterogeneity across these studies.	N/A
	d	For 2-sample MR: i. Provide justification of the similarity of the genetic variant–exposure associations between the exposure and outcome samples. ii. Provide information on the number of individuals who overlap between the exposure and outcome studies.	N/A
11	Main results
	a	Report the associations between genetic variant and exposure and between genetic variant and outcome, preferably on an interpretable scale.	Results, "Causal effects of gut microbiota on hemorrhagic stroke by UVMR", "Causal effects of hemorrhagic stroke on gut microbiota" and "Causal effects of exposure on hemorrhagic stroke by MVMR" sections
	b	Report MR estimates of the relationship between exposure and outcome and the measures of uncertainty from the MR analysis, on an interpretable scale, such as odds ratio or relative risk per SD difference.	Table 1, Supplementary Table 8,and Supplementary Table 11
	c	If relevant, consider translating estimates of relative risk into absolute risk for a meaningful time period.	N/A
	d	Consider plots to visualize results (eg, forest plot, scatterplot of associations between genetic variants and outcome vs between genetic variants and exposure).	Figure 5, 6, 7, 8
12	Assessment of assumptions
	a	Report the assessment of the validity of the assumptions.	Results, Supplementary Table 3, Supplementary Table 7
	b	Report any additional statistics (eg, assessments of heterogeneity across genetic variants, such as I2, Q statistic, or E-value).	Results, Supplementary Table 3, Supplementary Table 7
13	Sensitivity analyses and additional analyses
	a	Report any sensitivity analyses to assess the robustness of the main results to violations of the assumptions.	Results, Supplementary Table 4, 5,and 6; Supplementary Table 9,10 and 12
	b	Report results from other sensitivity analyses or additional analyses.	Results, Supplementary Table 4, 5,and 6; Supplementary Table 9,10 and 12
	c	Report any assessment of the direction of the causal relationship (eg, bidirectional MR).	Supplementary Table 9,10
	d	When relevant, report and compare with estimates from non-MR analyses.	N/A
	e	Consider additional plots to visualize results (eg, leave-one-out analyses).	N/A
Discussion
14	Key results	Summarize key results with reference to study objectives.	Discussion, paragraph 1
15	Limitations	Discuss limitations of the study, taking into account the validity of the IV assumptions, other sources of potential bias, and imprecision. Discuss both direction and magnitude of any potential bias and any efforts to address them.	Discussion, paragraph 7
16	Interpretation
	a	Meaning: Give a cautious overall interpretation of results in the context of their limitations and in comparison with other studies.	Discussion, paragraph 2-6
	b	Mechanism: Discuss underlying biological mechanisms that could drive a potential causal relationship between the investigated exposure and the outcome, and whether the gene-environment equivalence assumption is reasonable. Use causal language carefully, clarifying that IV estimates may provide causal effects only under certain assumptions.	Discussion, paragraph 2-6
	c	Clinical relevance: Discuss whether the results have clinical or public policy relevance, and to what extent they inform effect sizes of possible interventions.	Discussion, paragraph 2-6
17	Generalizability	Discuss the generalizability of the study results (a) to other populations, (b) across other exposure periods/timings, and (c) across other levels of exposure.	Discussion, paragraph 7
Other Information
18	Funding	Describe sources of funding and the role of funders in the present study and, if applicable, sources of funding for the databases and original study or studies on which the present study is based.	Funding
19	Data and data sharing	Provide the data used to perform all analyses or report where and how the data can be accessed, and reference these sources in the article. Provide the statistical code needed to reproduce the results in the article or report whether the code is publicly accessible and, if so, where.	Data Availability Statement
20	Conflicts of interest	All authors should declare all potential conflicts of interest.	Conflict of Interest

## Sheet: Supplementary Table 2
Supplementary Table 2 Data details for GWAS
Data source for gut microbiota
Study								Microbiome Sequening								Quality control
Acronym	Ethnicity	Country	Nsamples GWAS	PPI users	Antibiotic users	Age(mean, yrs)	BMI	Stool DNA Isolation Method	Chemical (buffer name)	Bead beating (Y/N)	Ensymatic (enzyme set)	Thermal (C)	Technology	16S domain	Genotyping platform & SNP panel	MAF	Call rate, per SNP	Pvalue HWE cutoff	Other	SNPs meet criteria	Before/after imputation	Call rate, per individual	Ethnic outliers removal	Other criteria
BSPSPC	European	Germany	721	NA	NA	61.53	27.32	QIAamp DNA Stool Mini Kit with beadbeating	Buffer ASL	Y	proteinase K	95C 5 min (extra)	MiSeq	V1-V2	Illumina 550K	0.01	0.95	<1 E-5		777806	before	>95%	PCA outliers	1. Sex mismatch; 2. Heterozygosity rate > 3 IQR; 3. Relatedness (IBD>0.1875)
CARDIAw	European	USA	257	17	37	55.79	27.74	MoBio PowerSoil	SNS & others	Y		60	MiSeq	V3-V4	Affymetrix 6.0	0.02	0.95	<1 E-4		578568	before	>=98%	PCA outliers	duplicated or with high IBD connectivity in Birdsuite-1
COPSAC	European	Denmark	380	0	84	4.37	15.59	MoBio PowerSoil	SNS & others	Y		60	MiSeq	V4	Illumina Infinium® OmniExpressExome-8 v1.4	0.01	0.99	<1E-6		601394	before	>99%	PCA outliers	1. Sex mismatch 2. Monozygotic twins or genetic duplicates
DanFunD16	European	Denmark	2396	NA	NA	54.9	26.1	NucleoSpin Soil kit (Macherey-Nagel)	Lysis buffer SL1	Y	Enhancer SX	-	HiSeq2500	V4	Illumina OmniExpress	0 (excluded monomorphic)	0.98	<1E-5		510806	before	>95%	PCA outliers	1. Missing phenotype 2. Sex mismatch 3. heterozygosity
FGFP	European	Belgian	2259	359	625(12 months)	50.85	24.97	MoBio PowerSoil	SNS & others	Y		60	MiSeq	V4	Illumina OmniExpress	0 (excluded monomorphic)	0.95	< 1E-5	1. triallelic SNPs 2. AT|CG ambigous alleles 3. duplicated positions 4. unmapped SNPs	509886	before	>95%	PCA outliers with non-western-EUR 1KG references	1. sample heterozygosity +/- 3SD of mean 2. cryptic relatedness (>0.025) greedy exclusions 3. genotypic discordance among available replicate samples.
FOCUS	European	Germany	960	NA	NA	51.4	26.4	QIAamp DNA Stool Mini Kit with beadbeating	Buffer ASL	Y	proteinase K	95C 5 min (extra)	MiSeq	V1-V2	Illumina Immunochip	0.01	0.95	<1 E-5		937641	before	>95%		1. Sex mismatch; 2. Heterozygosity rate > 3 IQR; 3. Relatedness (IBD>0.1875)
GEM_HCE_v12	European	Canada	378	NA	24 (in the last 6months) - 0 (in the last 30 days)	18.6111	22.3155	QIAamp DNA Stool Mini Kit with beadbeating	Buffer ASL	Y	proteinase K	70	MiSeq	V4	Illumina HumanCoreExome	≥ 1%	0.95	<1E-10	additional 26,206 SNPs were removed based on a list of commonly mis-genotyped variants	279497	before	>95%	PCA outliers	individuals are removed if the heterozygosity rate exceeds the 6 standard deviations of the mean. Only the sample from one member from each family enrolled in the project was included in the current microbiome GWAS study. Individuals with missing phenotype
GEM_ICHIP_HCE	European	Canada	662	NA	23(in the last 6 months) - 0 (in the last 30 days)	20.852	23.3731	QIAamp DNA Stool Mini Kit with beadbeating	Buffer ASL	Y	proteinase K	70	MiSeq	V4	Illumina HumanCoreExome	≥ 1%	0.95	<1E-10	additional 26206 SNPs were removed based on a list of commonly mis-genotyped variants	209170	before	>95%	PCA outliers	individuals are removed if the heterozygosity rate exceeds the 6 standard deviations of the mean. Only the sample from one member from each family enrolled in the project was included in the current microbiome GWAS study. Individuals with missing phenotype
LLD	European	The Netherlands	875	70	8	45.09	25.24	Qiagen AllPrep with beadbeating	Buffer RLT Plus (guanidine-isothiocyanate)	Y	-		MiSeq	V4	Illumina Immunochip & HumanCytoSNP-12 BeadChip	0.0001	0.98	<1E-4		379855	before	>95%	PCA outliers	Genetic PC oulitiers, relatives
METSIM	European	Finland	522	0	4	61.91	27.92	MoBio PowerSoil	SNS & others	Y		60	MiSeq	V4	Illumina OmniExpressExome	0	0.95	<1e-6	dropped unmappable SNPs, triallelic SNPs, SNPs with duplicate positions, and SNPs with no founder genotypes; set heterozygous haploid genotypes to missing	681789	before	≥ 98% (none excluded)	--	checked for sex mixmatch, unexpected duplicates, and concordance with exome chip genotypes
MIBS	European	The Netherlands	80	NA	NA	48.74	24.25	Qiagen AllPrep with beadbeating	Buffer RLT Plus (guanidine-isothiocyanate)	Y			MiSeq	V4	Illumina OmniExpressExome	0.0001	0.99			216711	before	>95%	PCA outliers	Genetic PC oulitiers, relatives
NGRC	European	USA	77	11	12	71.8961	27.8309	MoBio PowerMag Soil DNA Isolation Kit (Optimized for KingFisher), chemistry equal to MiBio PowerSoil	SNS & others	Y		65	MiSeq	V4	Human-Omni1-Quad v1-0 B	0 (excluded monomorphic)	0.98	<1E-6		807480	before	>95%	No ethnic outliers	None
NTR	European	The Netherlands	279	NA	NA	35.38	25.02	Mobio PowerSoil	SDS C1 reagent with extra step of temperature lysis with PowerFecal lysis buffer	Y		65	MiSeq	V4	Affymetrix 6.0	0.01	0.95	<1E-5		476061-769563*	before	>90%	PCA outliers	1. Sex mismatch, 2. Heterozygosity Plink -0.10< F >0.10, 3. IBS mismatch, 4. Zygosity mismatch, 5. Concordance mismatch, 6. SNPs: Palindromic SNPs MAF>0.40, 7. SNPs: Mendelian error rate over 2%. *Multiple genotype platforms used.
POPCOL	European	Sweden	134	6	12	54.75	24.5	QIAamp DNA Stool Mini Kit with beadbeating	Buffer ASL	Y	proteinase K	70	MiSeq	V1-V2	Illumina HumanOmniExpressExome	0.01	0.95	<1E-5		597749	before	>95%	PCA outliers	1. Sex mismatch; 2. Heterozygosity rate > 3 SD; 3. Relatedness (IBD>0.1875)
RS3	European	The Netherlands	1220	260	0	62.3	27.43	Automated: DiaSorin Arrow		Y			MiSeq	V3-V4	Ilumina HapMap 550 & 610	≥ 1%	0.98	<1E-6		514073	before	≥ 97.5%	PCA outliers	sex mismatch; heterozygosity +4SD SD from median distribution; Monozogotic twins or genetic duplicates; missing phenotypes
SHIP	European	Germany	996	98	19	56.93	28.06	PSP Spin Stool DNA Kit	Lysis buffer P	Y,circonia beads	proteinase K	70	MiSeq	V1-V2	Affymetrix Genome-Wide Human SNP Array 6.0	0 (excluded monomorphic)	0.95	<1E-4		1803558	before	>94%	PCA outliers	gender mismatch, duplicated samples (by IBS)
SHIP-TREND	European	Germany	905	51	6	50.24	27.38	PSP Spin Stool DNA Kit	Lysis buffer P	Y,circonia beads	proteinase K	70	MiSeq	V1-V2	Illumina Human Omni 2.5 BeadChip	0 (excluded monomorphic)	0.95	<1E-4		823635	before	>92%	PCA outliers	gender mismatch, duplicated samples (by IBS)
TwinsUK	European	UK	1205	62	78	61.52	26.26	MoBio PowerSoil	SNS & others	Y		60	MiSeq	V4	HumanHap610Q	0.01	97% (MAF > 5%), 99% (1%<MAF<5%)	<1E-6		282.837	before	>98%	PCA outliers	(i) Heterozygosity >2sd; (ii) sample errors by IBD, as twins; (iii) Misclassified MZ/DZ by IBD
Data details for all type of hemorrhagic stroke
Type	Intracerebral hemmorrhage			Subarachnoid hemmorrhage			Nontraumatic intracranial hemmorrhage
	All	Female	Male	All	Female	Male	All	Female	Male
Ethnicity	European			European			European
Control / n	339914			339922			342673
Number of individuals / n	3749	1393	2356	3289	1684	1605	6530	2825	3705
Unadjusted prevalence (%)	0.99	0.66	1.42	0.87	0.8	0.97	1.73	1.34	2.23
Mean age at first event (years)	67.38	66.83	67.71	54.7	54.06	55.38	61.41	59.69	62.71
ICD10 for intracerebral hemmorrhage: 161; subarachnoid hemmorrhage: 160. Nontraumatic intracranial hemmorrhage include intracerebral hemmorrhage and subarachnoid hemmorrhage
Data details for confounders
Projects	Samplize / n	Ethnicity
Hypertension	361194	European
Obesity class 3	50364	European
Alcohol consumption	29540	European
Type 2 diabetes	337159	European

## Sheet: Supplementary Table 3
Supplementary Table 3 The SNPs included according to selection criteria as instrumental variables for gut microbiota and hemorrhagic stroke
Type of hemorrhagic stroke	Taxa	Gut microbiota	SNP	Effect_allele	Other_allele	Gut micriobiota/Exposure			Hemorrhagic stroke/Outcome			F Statistics
						Beta	SE	P-value	Beta	SE	P-value
Intracerebral hemorrhage	class	Negativicutes	rs1135612	G	A	0.0529785	0.0119177	9.26296e-06	-0.024903	0.0288572	0.388152	19.7585
			rs13086907	G	A	0.0625312	0.0131735	1.95488e-06	-0.0318528	0.028233	0.259231	22.5284
			rs1643968	T	C	-0.0565284	0.0112298	4.14601e-07	0.0206672	0.024435	0.397663	25.3355
			rs1649999	A	G	0.0748989	0.0166458	7.58124e-06	0.00855879	0.0400642	0.830838	20.2433
			rs2834062	A	G	0.0489057	0.0108842	8.43918e-06	0.0278582	0.0256984	0.278345	20.1867
			rs4463806	C	T	0.0543966	0.0129365	7.80657e-06	-0.0628583	0.0297326	0.0345048	17.6787
			rs4722181	T	G	0.0501306	0.0105798	2.00111e-06	-0.0677223	0.0234109	0.00381865	22.4486
			rs60274479	T	C	-0.0659623	0.0134137	1.1623e-06	0.0189124	0.029581	0.5226	24.1787
			rs61249479	A	C	0.0777075	0.0168628	2.95474e-06	0.012447	0.0324328	0.701144	21.2327
			rs71405394	G	A	-0.114178	0.02405	2.16631e-06	0.0185458	0.0464442	0.689662	22.5359
			rs73232831	G	A	-0.151829	0.0314932	1.87452e-06	0.0854616	0.063809	0.180462	23.2389
			rs9423647	G	A	0.047817	0.0105282	6.06108e-06	-0.0051856	0.023622	0.826242	20.6251
	genus	Dorea	rs11150408	G	T	-0.0488254	0.0109063	7.05781e-06	0.0181823	0.0235948	0.440942	20.039
			rs12537781	T	C	-0.055544	0.0125223	9.15145e-06	-0.0100369	0.0274575	0.714705	19.6719
			rs13279148	G	A	0.0715309	0.0150878	2.25284e-06	0.115969	0.0364712	0.00147411	22.4737
			rs1899291	T	C	-0.0697217	0.0150285	4.56688e-06	-0.0426464	0.032242	0.185937	21.5201
			rs3005511	G	A	-0.0516127	0.0112852	5.28701e-06	-0.0388297	0.0254804	0.127533	20.9138
			rs345219	G	T	0.0497368	0.0112621	8.80055e-06	0.00267841	0.023686	0.909967	19.501
			rs3752849	G	A	0.163846	0.036608	7.68051e-06	0.0545106	0.0536284	0.309415	20.029
			rs4793307	C	T	0.0574165	0.0122472	4.00691e-06	0.0192139	0.0276278	0.48677	21.9755
			rs62503162	A	G	-0.0974091	0.0194379	7.46603e-07	-0.0133279	0.05787	0.817853	25.1096
			rs73729431	C	T	-0.13745	0.0299983	3.16738e-06	-0.010318	0.0842476	0.902525	20.9911
	genus	Eubacterium xylanophilum group	rs10140184	A	C	0.0576795	0.012599	4.95861e-06	0.0466033	0.0238109	0.0503211	20.9561
			rs10917203	A	C	0.0612633	0.0130917	3.15152e-06	0.0142351	0.0239931	0.552981	21.8952
			rs112176119	C	T	-0.113455	0.0245762	3.32767e-06	-0.0205769	0.0403302	0.609905	21.3087
			rs13239072	G	A	0.0687427	0.0142728	1.81782e-06	0.0012369	0.0261717	0.962305	23.1939
			rs17830032	G	A	-0.160597	0.0310515	2.38891e-07	-0.0565227	0.0434725	0.193534	26.7454
			rs1999224	G	T	-0.0949051	0.0203503	3.75491e-06	-0.0221046	0.0394562	0.575322	21.7459
			rs2012708	G	A	-0.0573202	0.0126905	6.52544e-06	-0.00918772	0.0246479	0.709328	20.3985
			rs2213117	T	G	0.0877797	0.0189012	4.21328e-06	0.036409	0.0321263	0.257085	21.565
			rs75586835	A	G	-0.114498	0.0263455	9.38707e-06	-0.0125323	0.045841	0.784556	18.8852
	genus	Lachnospiraceae ND3007	rs2861203	G	A	0.0572304	0.0127279	7.36936e-06	-0.0158031	0.0256801	0.538302	20.2153
			rs72776675	T	C	-0.0647067	0.014797	8.71686e-06	0.0658292	0.0313857	0.0359559	19.1201
			rs9932954	A	G	-0.0561864	0.0115984	1.24882e-06	0.0292387	0.0247995	0.238397	23.4642
	order	Mollicutes RF9	rs11779863	G	A	-0.0772768	0.0172171	6.68852e-06	0.0146224	0.0322312	0.650065	20.1427
			rs12566890	T	G	-0.103134	0.0241775	8.11204e-06	0.0120754	0.0348945	0.729303	18.1937
			rs13100746	C	T	0.0638979	0.0142685	7.28853e-06	0.00925468	0.0235473	0.694301	20.0519
			rs17235252	T	C	-0.122002	0.0255463	2.15879e-06	0.0334861	0.036152	0.354312	22.8043
			rs3932485	C	T	0.0626209	0.0141623	9.92865e-06	-0.00317511	0.0240122	0.894803	19.5484
			rs515984	C	T	0.0875451	0.0190685	6.61363e-06	0.00855282	0.0367525	0.815984	21.0751
			rs638542	A	G	0.070592	0.0157049	5.17285e-06	-0.00871853	0.0258216	0.735631	20.2013
			rs74603314	T	C	0.230767	0.0489701	2.27641e-06	-0.0625271	0.0603613	0.300258	22.2037
			rs7706512	A	G	-0.0657351	0.0138979	2.27206e-06	0.0208805	0.0234791	0.37383	22.3684
			rs7801843	A	G	-0.0869495	0.0194509	9.46891e-06	0.0573736	0.0326318	0.0787118	19.9799
			rs7853673	A	G	0.0624389	0.0139833	6.73256e-06	-0.0556568	0.0235271	0.0179987	19.9357
			rs949341	A	G	-0.0656602	0.0147216	7.73286e-06	-0.00166502	0.0262481	0.949421	19.8899
	order	Selenomonadales	rs1135612	G	A	0.0529785	0.0119177	9.26296e-06	-0.024903	0.0288572	0.388152	19.7585
			rs13086907	G	A	0.0625312	0.0131735	1.95488e-06	-0.0318528	0.028233	0.259231	22.5284
			rs1643968	T	C	-0.0565284	0.0112298	4.14601e-07	0.0206672	0.024435	0.397663	25.3355
			rs1649999	A	G	0.0748989	0.0166458	7.58124e-06	0.00855879	0.0400642	0.830838	20.2433
			rs2834062	A	G	0.0489057	0.0108842	8.43918e-06	0.0278582	0.0256984	0.278345	20.1867
			rs4463806	C	T	0.0543966	0.0129365	7.80657e-06	-0.0628583	0.0297326	0.0345048	17.6787
			rs4722181	T	G	0.0501306	0.0105798	2.00111e-06	-0.0677223	0.0234109	0.00381865	22.4486
			rs60274479	T	C	-0.0659623	0.0134137	1.1623e-06	0.0189124	0.029581	0.5226	24.1787
			rs61249479	A	C	0.0777075	0.0168628	2.95474e-06	0.012447	0.0324328	0.701144	21.2327
			rs71405394	G	A	-0.114178	0.02405	2.16631e-06	0.0185458	0.0464442	0.689662	22.5359
			rs73232831	G	A	-0.151829	0.0314932	1.87452e-06	0.0854616	0.063809	0.180462	23.2389
			rs9423647	G	A	0.047817	0.0105282	6.06108e-06	-0.0051856	0.023622	0.826242	20.6251
	phylum	Actinobacteria	rs11766971	C	T	-0.0476376	0.010646	9.39918e-06	0.00859242	0.0235533	0.715255	20.0201
			rs12528285	C	T	0.0809469	0.0180784	5.68787e-06	-0.00565744	0.0374939	0.880063	20.0456
			rs13192624	T	C	-0.0522862	0.0117742	9.32567e-06	-0.00170319	0.027369	0.950379	19.7174
			rs1397793	A	G	0.0521387	0.0111587	3.73766e-06	-0.0326649	0.0256637	0.203087	21.8289
			rs4429415	C	T	0.0581908	0.0111343	2.05145e-07	0.0115828	0.0235657	0.623064	27.31
			rs55888705	A	G	0.0534221	0.0109975	1.31241e-06	-0.00078238	0.0260421	0.976033	23.5935
			rs6496870	C	T	-0.0510777	0.0113809	4.61743e-06	0.0656651	0.0245283	0.00742592	20.1395
			rs6743026	T	C	0.0589446	0.0134622	9.88325e-06	0.00283535	0.0297969	0.924191	19.1688
			rs74037001	G	A	-0.0819391	0.0165334	6.71243e-07	0.10409	0.0399802	0.00922656	24.5582
			rs75211493	G	A	0.0840786	0.0184739	9.27193e-06	-0.0372331	0.0452675	0.410784	20.7106
			rs7570971	A	C	0.086653	0.0113623	1.41351e-14	-0.00463845	0.0240502	0.847064	58.1532
			rs80124826	T	C	-0.124191	0.0278566	8.75427e-06	0.049815	0.072265	0.490611	19.873
			rs857444	C	T	0.0507315	0.0109885	3.80347e-06	0.0138431	0.0243039	0.56896	21.3117
			rs9833771	C	T	-0.0490077	0.0106564	4.07437e-06	0.0648503	0.0234923	0.00577138	21.1469
Subarachnoid hemorrhage	Genus	Eisenbergiella	rs11027642	C	T	0.129006	0.0284844	4.9187e-06	0.0655127	0.0357649	0.0669869	20.509
			rs11079158	T	C	0.100627	0.022546	7.34852e-06	0.0206177	0.0302995	0.496211	19.9172
			rs11938607	C	T	-0.0978125	0.0216636	8.21826e-06	-0.0419626	0.0284962	0.140868	20.3829
			rs12257723	A	C	-0.0952742	0.0211569	8.85116e-06	-0.0423791	0.026615	0.111316	20.2762
			rs12710729	C	A	0.0893384	0.0199069	9.84419e-06	0.00412638	0.0266722	0.877052	20.1376
			rs13258851	A	G	0.137001	0.0302124	7.7464e-06	0.0200262	0.0353999	0.571589	20.5597
			rs1508033	A	C	0.091546	0.0195787	3.22887e-06	0.00365091	0.0269508	0.892244	21.86
			rs1553971	T	G	0.120965	0.0263054	5.26842e-06	0.0504407	0.0297153	0.0896087	21.1431
			rs2683098	T	C	-0.107319	0.022515	2.23748e-06	-0.00468028	0.0301814	0.876765	22.7169
			rs3812426	A	G	-0.106447	0.0224159	2.71688e-06	-0.060455	0.0343627	0.0785236	22.5473
			rs4462860	G	A	0.0939071	0.0201104	4.16217e-06	-0.0197856	0.0255626	0.438929	21.8019
	Genus	Lachnospiraceae UCG008	rs10741777	T	C	-0.0973842	0.0194791	7.68652e-07	-0.0663156	0.0269112	0.0137306	24.9907
			rs10793103	T	C	-0.0974344	0.0181279	9.34932e-08	0.0078728	0.02509	0.753685	28.8848
			rs10801803	G	A	-0.117029	0.0243085	1.4003e-06	-0.0411399	0.0353166	0.244064	23.1745
			rs13024781	T	C	-0.0798769	0.0168846	2.29166e-06	-0.0148505	0.0250543	0.553359	22.3769
			rs57091572	A	G	-0.110443	0.0235801	2.85825e-06	0.00204276	0.0370111	0.955985	21.9343
			rs61944774	A	G	0.179838	0.0393797	6.34118e-06	0.0619485	0.0555895	0.265111	20.8525
			rs62277846	C	T	0.102292	0.0212319	1.58891e-06	-0.0392982	0.0316576	0.214476	23.2084
			rs67078837	T	C	-0.0845848	0.0170693	7.68192e-07	-0.0303035	0.0252806	0.230649	24.5523
			rs75356640	G	A	0.136523	0.0303128	9.83196e-06	0.0413305	0.0372761	0.26753	20.2814
			rs955844	A	C	0.112064	0.0228369	1.80992e-06	0.0384994	0.0363069	0.288968	24.0767
	Genus	Rikenellaceae RC9 gut group	rs12501673	A	G	0.116395	0.0262253	6.28985e-06	-0.0397318	0.0282386	0.159427	19.6955
			rs17032291	T	C	-0.169579	0.0368251	6.60998e-06	0.0138897	0.0380784	0.715286	21.2029
			rs17582787	A	G	-0.157739	0.0339924	3.55378e-06	0.01836	0.0336179	0.584971	21.5305
			rs2074881	T	C	-0.142236	0.032391	9.44778e-06	-0.0125791	0.0365675	0.73085	19.2801
			rs2900503	T	G	0.172329	0.0326671	1.55282e-07	-0.0792875	0.0340692	0.0199522	27.825
			rs2998141	C	T	0.136346	0.0293073	4.42374e-06	-0.017708	0.0293964	0.546915	21.6408
			rs4270579	A	G	0.118021	0.0271041	5.45645e-06	0.015614	0.0264854	0.555504	18.9578
			rs4717843	G	T	-0.119376	0.0260548	4.71726e-06	0.0197263	0.0249971	0.430029	20.9893
			rs7712231	A	G	0.156284	0.0350462	7.9704e-06	-0.0417242	0.0364823	0.252755	19.8832
			rs80309088	G	A	0.17405	0.0383423	4.55638e-06	-0.0278454	0.0386244	0.470955	20.603
			rs9887954	G	A	-0.114849	0.0249013	4.80806e-06	-0.0117794	0.0253945	0.64275	21.2691
	Order	Mollicutes RF9	rs11779863	G	A	-0.0772768	0.0172171	6.68852e-06	-0.043301	0.0341515	0.204831	20.1427
			rs12566890	T	G	-0.103134	0.0241775	8.11204e-06	-0.0251713	0.0370982	0.497452	18.1937
			rs13100746	C	T	0.0638979	0.0142685	7.28853e-06	0.0467016	0.0250374	0.0621427	20.0519
			rs17235252	T	C	-0.122002	0.0255463	2.15879e-06	-0.066845	0.0383437	0.0812793	22.8043
			rs3932485	C	T	0.0626209	0.0141623	9.92865e-06	-0.0153936	0.0255498	0.546846	19.5484
			rs515984	C	T	0.0875451	0.0190685	6.61363e-06	0.0468352	0.0399488	0.241044	21.0751
			rs638542	A	G	0.070592	0.0157049	5.17285e-06	0.0309256	0.0274613	0.260102	20.2013
			rs74603314	T	C	0.230767	0.0489701	2.27641e-06	-0.0507306	0.0656121	0.439411	22.2037
			rs7706512	A	G	-0.0657351	0.0138979	2.27206e-06	-0.00642369	0.0249428	0.796765	22.3684
			rs7801843	A	G	-0.0869495	0.0194509	9.46891e-06	-0.031047	0.0347902	0.372174	19.9799
			rs7853673	A	G	0.0624389	0.0139833	6.73256e-06	-0.0132402	0.0250265	0.596771	19.9357
			rs949341	A	G	-0.0656602	0.0147216	7.73286e-06	-0.0484647	0.0282024	0.0857137	19.8899
	Phylum	Actinobacteria	rs11766971	C	T	-0.0476376	0.010646	9.39918e-06	0.00684137	0.0250858	0.785069	20.0201
			rs12528285	C	T	0.0809469	0.0180784	5.68787e-06	-0.0397562	0.0394825	0.313967	20.0456
			rs13192624	T	C	-0.0522862	0.0117742	9.32567e-06	0.0175606	0.0294736	0.551303	19.7174
			rs1397793	A	G	0.0521387	0.0111587	3.73766e-06	-0.0193945	0.0272281	0.476281	21.8289
			rs4429415	C	T	0.0581908	0.0111343	2.05145e-07	-0.0195834	0.0250818	0.434932	27.31
			rs55888705	A	G	0.0534221	0.0109975	1.31241e-06	0.0353825	0.0278238	0.203493	23.5935
			rs6496870	C	T	-0.0510777	0.0113809	4.61743e-06	0.0102415	0.0259611	0.693217	20.1395
			rs6743026	T	C	0.0589446	0.0134622	9.88325e-06	-0.0353433	0.0313667	0.259837	19.1688
			rs74037001	G	A	-0.0819391	0.0165334	6.71243e-07	0.0166451	0.0437461	0.703579	24.5582
			rs75211493	G	A	0.0840786	0.0184739	9.27193e-06	-0.0266646	0.0487464	0.584373	20.7106
			rs7570971	A	C	0.086653	0.0113623	1.41351e-14	-0.0493611	0.0254841	0.0527533	58.1532
			rs80124826	T	C	-0.124191	0.0278566	8.75427e-06	0.108348	0.0789198	0.169789	19.873
			rs857444	C	T	0.0507315	0.0109885	3.80347e-06	0.0234607	0.0258818	0.364695	21.3117
			rs9833771	C	T	-0.0490077	0.0106564	4.07437e-06	-0.00671104	0.0250716	0.788949	21.1469
Nontraumatic intracranial hemorrhage	Genus	Dorea	rs11150408	G	T	-0.0488254	0.0109063	7.05781e-06	0.00446518	0.0179803	0.803873	20.039
			rs12537781	T	C	-0.055544	0.0125223	9.15145e-06	0.00705217	0.0209801	0.736768	19.6719
			rs13279148	G	A	0.0715309	0.0150878	2.25284e-06	0.0719106	0.0287203	0.012286	22.4737
			rs1899291	T	C	-0.0697217	0.0150285	4.56688e-06	-0.0453628	0.0244642	0.063703	21.5201
			rs3005511	G	A	-0.0516127	0.0112852	5.28701e-06	-0.030784	0.0194581	0.113634	20.9138
			rs345219	G	T	0.0497368	0.0112621	8.80055e-06	0.00682742	0.0180455	0.705174	19.501
			rs3752849	G	A	0.163846	0.036608	7.68051e-06	0.0454484	0.0406935	0.26406	20.029
			rs4793307	C	T	0.0574165	0.0122472	4.00691e-06	0.00137027	0.0211123	0.948251	21.9755
			rs62503162	A	G	-0.0974091	0.0194379	7.46603e-07	-0.03117	0.0447499	0.486091	25.1096
			rs73729431	C	T	-0.13745	0.0299983	3.16738e-06	-0.00266294	0.0645538	0.967095	20.9911
	Genus	Ruminococcaceae UCG009	rs12508214	C	T	-0.0774649	0.0168937	4.75488e-06	-0.0774649	0.0190513	0.519681	21.0232
			rs138460696	A	G	0.139274	0.0315794	9.80844e-06	0.139274	0.0341899	0.0497119	19.4479
			rs1550196	A	G	-0.130842	0.0262478	1.13287e-06	-0.130842	0.0299046	0.795882	24.8455
			rs2058609	G	A	-0.0816464	0.017472	3.12486e-06	-0.0816464	0.0200142	0.201984	21.8337
			rs2192926	A	G	-0.089048	0.0192989	4.87742e-06	-0.089048	0.0190561	0.513008	21.2874
			rs4079028	C	T	0.0915623	0.019936	3.28246e-06	0.0915623	0.0208651	0.899908	21.091
			rs4708333	T	G	-0.084033	0.0174757	1.56246e-06	-0.084033	0.0189071	0.288701	23.119
			rs6952765	G	A	0.0732099	0.0166777	8.13055e-06	0.0732099	0.0192454	0.14559	19.2667
			rs758191	T	G	0.17702	0.0375113	9.0099e-06	0.17702	0.0299075	0.307102	22.2669
			rs78410648	A	G	0.120989	0.0277317	9.67208e-06	0.120989	0.0285014	0.486471	19.0317
			rs9558661	T	C	-0.0897823	0.0200739	7.00842e-06	-0.0897823	0.0222814	0.745765	20.0013
	phylum	Actinobacteria	rs11766971	C	T	-0.0476376	0.010646	9.39918e-06	0.00788597	0.0179713	0.6608	20.0201
			rs12528285	C	T	0.0809469	0.0180784	5.68787e-06	-0.0321145	0.0284415	0.258839	20.0456
			rs13192624	T	C	-0.0522862	0.0117742	9.32567e-06	0.00482172	0.0209798	0.818226	19.7174
			rs1397793	A	G	0.0521387	0.0111587	3.73766e-06	-0.0195625	0.0195289	0.316478	21.8289
			rs4429415	C	T	0.0581908	0.0111343	2.05145e-07	0.00209905	0.0179719	0.907022	27.31
			rs55888705	A	G	0.0534221	0.0109975	1.31241e-06	0.0232309	0.0198828	0.24265	23.5935
			rs6496870	C	T	-0.0510777	0.0113809	4.61743e-06	0.0305	0.018614	0.101306	20.1395
			rs6743026	T	C	0.0589446	0.0134622	9.88325e-06	-0.0147929	0.0226074	0.512894	19.1688
			rs74037001	G	A	-0.0819391	0.0165334	6.71243e-07	0.0498815	0.0314047	0.112209	24.5582
			rs75211493	G	A	0.0840786	0.0184739	9.27193e-06	-0.0176997	0.0346904	0.609899	20.7106
			rs7570971	A	C	0.086653	0.0113623	1.41351e-14	-0.025079	0.0183082	0.170741	58.1532
			rs80124826	T	C	-0.124191	0.0278566	8.75427e-06	0.0782255	0.0557383	0.160485	19.873
			rs857444	C	T	0.0507315	0.0109885	3.80347e-06	0.00819884	0.0185284	0.658127	21.3117
			rs9833771	C	T	-0.0490077	0.0106564	4.07437e-06	0.0299918	0.0179595	0.0949249	21.1469

## Sheet: Supplementary table 4
Supplementary Table 4 Heterogeneity and Pleiotropy tests for MR analysis of gut microbiota and hemorrhagic stroke
Type of hemorrhagic stroke/ outcome	Taxa/Gut microbiota	Egger intercept analysis			Cochran's Q test
					MR-Egger		IVW
		egger-intercept	SE	P-value	Q	P-value	Q	P-value
Intracerebral hemorrhage	Class / Negativicutes	-0.0139613	0.0330573	0.681716	10	0.238228	11	0.295077
	Genus / Dorea	-0.0102679	0.0309346	0.748477	8	0.257634	9	0.330969
	Genus / Eubacterium xylanophilum group	0.00660089	0.0301984	0.83321	7	0.916933	8	0.952885
	Genus/ Lachnospiraceae ND3007	0.263611	0.262309	0.498424	1	0.596866	2	0.524741
	Order / Mollicutes RF9	0.00368893	0.0252575	0.886782	10	0.729694	11	0.801004
	Order / Selenomonadales	-0.0139613	0.0330573	0.681716	10	0.238228	11	0.295077
	Phylum / Actinobacteria	-0.0133306	0.038206	0.7332	12	0.106018	13	0.138876
Subarachnoid hemorrhage	Genus / Eisenbergiella	-0.0706022	0.0656026	0.309835	9	0.684776	10	0.65818
	Genus / Lachnospiraceae UCG008	-0.0163948	0.0528323	0.764249	8	0.328539	9	0.412226
	Genus / Rikenellaceae RC9 gut group	0.0685851	0.058009	0.267373	9	0.762228	10	0.709048
	Order / Mollicutes RF9	0.0219359	0.0271609	0.438093	10	0.447498	11	0.47972
	Phylum / Actinobacteria	0.0622946	0.0330711	0.084065	12	0.956511	13	0.803038
Nontraumatic intracranial hemorrhage	Genus / Dorea	-0.00957972	0.0209718	0.659968	8	0.43266	9	0.512417
	Genus / Ruminococcaceae UCG009	-0.00225831	0.0257426	0.932015	9	0.598647	10	0.689363
	phylum / Actinobacteria	0.0234943	0.0236473	0.340064	12	0.741878	13	0.732304

## Sheet: Supplementary table 5
Supplementary Table 5 MR-PRESSO analysis for the association between gut microbiota and hemorrhagic stroke
Type of hemorrhagic stroke/ outcome	Taxa/Gut microbiota	Causal Estimate	SD	T-stat	P-value	RSSobs	Global test P-value	NO. outliers
Intracerebral hemorrhage	Class / Negativicutes	-0.339875	0.146179	-2.32505	0.040218	15.2414	0.33	NA
	Genus / Dorea	0.374884	0.15984	0.15984	0.0436351	12.3569	0.37	NA
	Genus / Eubacterium xylanophilum group	0.283098	0.0713624	3.96705	0.00413598	3.29248	1	NA
	Genus/ Lachnospiraceae ND3007	NA	NA	NA	NA	NA	NA	-
	Order / Mollicutes RF9	-0.230507	0.0812621	-2.83659	0.0161804	8.11887	0.81	NA
	Order / Selenomonadales	-0.339875	0.146179	-2.32505	0.040218	15.2414	0.39	NA
	Phylum / Actinobacteria	-0.312831	0.145394	-2.15161	0.050807	21.5611	0.13	NA
Subarachnoid hemorrhage	Genus / Eisenbergiella	0.236932	0.0745113	3.17982	0.00982249	9.33584	0.72	NA
	Genus / Lachnospiraceae UCG008	0.213853	0.0953892	2.24189	0.0516831	11.5891	0.57	NA
	Genus / Rikenellaceae RC9 gut group	-0.136447	0.0567341	-2.40503	0.0369965	8.77347	0.72	NA
	Order / Mollicutes RF9	0.260616	0.106899	2.43797	0.032941	12.9805	0.43	NA
	Phylum / Actinobacteria	-0.259271	0.105588	-2.45549	0.0289129	10.1966	0.8	NA
Nontraumatic intracranial hemorrhage	Genus / Dorea	0.281722	0.109447	2.57404	0.0299884	9.91763	0.48	NA
	Genus / Ruminococcaceae UCG009	0.135194	0.0587818	2.29992	0.0442601	8.71919	0.73	NA
	Phylum / Actinobacteria	-0.24804	0.0796479	-3.1142	0.00821897	10.8896	0.83	NA

## Sheet: Supplementary Table 6
Supplementary Table 6 The Leave-one-out analysis for IVW MR of gut microbiota on hemorrhagic stroke
Type of hemorrhagic stroke/ outcome	Taxa/Gut microbiota	SNP	Beta	SE	P-value
Intracerebral hemorrhage	Class / Negativicutes	rs1135612	-0.331408	0.15785	0.0357716
		rs13086907	-0.32334	0.159658	0.0428462
		rs1643968	-0.337112	0.161312	0.0366338
		rs1649999	-0.370577	0.153642	0.0158672
		rs2834062	-0.403747	0.13925	0.00373842
		rs4463806	-0.287215	0.143004	0.0445962
		rs4722181	-0.24827	0.14057	0.0773682
		rs60274479	-0.345139	0.160629	0.031661
		rs61249479	-0.397923	0.151638	0.00868631
		rs71405394	-0.361695	0.161124	0.024779
		rs73232831	-0.314385	0.159871	0.0492416
		rs9423647	-0.358435	0.157881	0.0231901
		All	-0.339875	0.146179	0.020069
	Genus / Dorea	rs11150408	0.454334	0.157572	0.00393471
		rs12537781	0.394521	0.176421	0.0253355
		rs13279148	0.257118	0.156727	0.100891
		rs1899291	0.347121	0.17662	0.0493731
		rs3005511	0.336603	0.172245	0.0506764
		rs345219	0.410141	0.174152	0.0185189
		rs3752849	0.386064	0.190485	0.0426893
		rs4793307	0.379203	0.178335	0.0334742
		rs62503162	0.391049	0.173725	0.0243881
		rs73729431	0.393932	0.172654	0.0225113
		All	0.374884	0.15984	0.0190084
	Genus / Eubacterium xylanophilum group	rs10140184	0.231661	0.129231	0.0730349
		rs10917203	0.288684	0.12994	0.0263057
		rs112176119	0.297019	0.131497	0.0238985
		rs13239072	0.314179	0.130358	0.0159474
		rs17830032	0.265062	0.138544	0.0557225
		rs1999224	0.287941	0.129142	0.0257712
		rs2012708	0.294106	0.128738	0.0223399
		rs2213117	0.26623	0.13099	0.0421087
		rs75586835	0.301303	0.129633	0.0201105
		All	0.283098	0.123329	0.0217062
	Genus/ Lachnospiraceae ND3007	rs2861203	-0.745495	0.32645	0.0223927
		rs72776675	-0.400272	0.314663	0.20335
		rs9932954	-0.617943	0.369488	0.0944391
		All	-0.583047	0.263981	0.0271973
	Order / Mollicutes RF9	rs11779863	-0.233135	0.105239	0.0267395
		rs12566890	-0.241856	0.107024	0.0238319
		rs13100746	-0.261675	0.106193	0.0137339
		rs17235252	-0.224592	0.108688	0.0387916
		rs3932485	-0.24421	0.105858	0.0210567
		rs515984	-0.251114	0.105195	0.0169808
		rs638542	-0.239536	0.106259	0.0241791
		rs74603314	-0.223247	0.110821	0.0439598
		rs7706512	-0.222763	0.106478	0.0364299
		rs7801843	-0.196234	0.106035	0.0642209
		rs7853673	-0.178205	0.106002	0.0927326
		rs949341	-0.24834	0.105537	0.0186169
		All	-0.230507	0.102041	0.0238852
	Order / Selenomonadales	rs1135612	-0.331408	0.15785	0.0357716
		rs13086907	-0.32334	0.159658	0.0428462
		rs1643968	-0.337112	0.161312	0.0366338
		rs1649999	-0.370577	0.153642	0.0158672
		rs2834062	-0.403747	0.13925	0.00373842
		rs4463806	-0.287215	0.143004	0.0445962
		rs4722181	-0.24827	0.14057	0.0773682
		rs60274479	-0.345139	0.160629	0.031661
		rs61249479	-0.397923	0.151638	0.00868631
		rs71405394	-0.361695	0.161124	0.024779
		rs73232831	-0.314385	0.159871	0.0492416
		rs9423647	-0.358435	0.157881	0.0231901
		All	-0.339875	0.146179	0.020069
	Phylum / Actinobacteria	rs11766971	-0.321392	0.155823	0.039155
		rs12528285	-0.330885	0.155597	0.0334567
		rs13192624	-0.332612	0.153657	0.0304158
		rs1397793	-0.292362	0.154355	0.0582133
		rs4429415	-0.363763	0.150967	0.015972
		rs55888705	-0.332695	0.154597	0.0313961
		rs6496870	-0.245919	0.136671	0.0719645
		rs6743026	-0.335086	0.153631	0.0291752
		rs74037001	-0.249171	0.137864	0.0707042
		rs75211493	-0.305815	0.155102	0.0486441
		rs7570971	-0.374712	0.163432	0.0218611
		rs80124826	-0.308784	0.15466	0.0458763
		rs857444	-0.353325	0.14957	0.0181636
		rs9833771	-0.243062	0.134914	0.0716086
		All	-0.312831	0.145394	0.0314284
Subarachnoid hemorrhage	Genus / Eisenbergiella	rs11027642	0.208886	0.0892049	0.0191993
		rs11079158	0.239701	0.0885099	0.00676531
		rs11938607	0.219099	0.0887719	0.0135829
		rs12257723	0.215768	0.0891353	0.0154915
		rs12710729	0.253722	0.0885757	0.00417714
		rs13258851	0.247921	0.0899113	0.00582632
		rs1508033	0.254815	0.0886868	0.00406332
		rs1553971	0.212497	0.0904962	0.0188678
		rs2683098	0.256326	0.0890749	0.0040065
		rs3812426	0.212326	0.0880171	0.0158513
		rs4462860	0.285189	0.0893774	0.00141859
		All	0.236932	0.0849173	0.00526825
	Genus / Lachnospiraceae UCG008	rs10741777	0.152788	0.099914	0.126216
		rs10793103	0.259109	0.100919	0.0102437
		rs10801803	0.199072	0.105137	0.0582967
		rs13024781	0.216607	0.105996	0.0409988
		rs57091572	0.233677	0.102396	0.0224841
		rs61944774	0.200555	0.105069	0.056288
		rs62277846	0.274574	0.0986159	0.00536468
		rs67078837	0.198015	0.10508	0.0595095
		rs75356640	0.201912	0.107057	0.0592904
		rs955844	0.201942	0.104717	0.0537994
		All	0.213853	0.0953892	0.0249682
	Genus / Rikenellaceae RC9 gut group	rs12501673	-0.119535	0.0696986	0.0863391
		rs17032291	-0.141775	0.070185	0.043381
		rs17582787	-0.138645	0.0705654	0.0494401
		rs2074881	-0.152828	0.0693858	0.0276246
		rs2900503	-0.0944675	0.071201	0.184584
		rs2998141	-0.137149	0.0704772	0.0516537
		rs4270579	-0.162737	0.0701891	0.0204196
		rs4717843	-0.133164	0.0707047	0.0596492
		rs7712231	-0.124733	0.0699302	0.074476
		rs80309088	-0.134087	0.0702669	0.0563585
		rs9887954	-0.160602	0.0702926	0.0223264
		All	-0.136447	0.0669889	0.0416643
	Order / Mollicutes RF9	rs11779863	0.241189	0.112982	0.0327808
		rs12566890	0.262291	0.117639	0.0257722
		rs13100746	0.221144	0.113521	0.0514101
		rs17235252	0.221306	0.116258	0.0569662
		rs3932485	0.299568	0.113153	0.00810997
		rs515984	0.244002	0.113348	0.031344
		rs638542	0.245485	0.115544	0.0336201
		rs74603314	0.343461	0.118065	0.00362472
		rs7706512	0.275278	0.115936	0.0175777
		rs7801843	0.252879	0.11618	0.0295099
		rs7853673	0.298392	0.113311	0.00845373
		rs949341	0.227725	0.11273	0.0433748
		All	0.260616	0.109037	0.0168413
	Phylum / Actinobacteria	rs11766971	-0.266763	0.134022	0.0465431
		rs12528285	-0.241575	0.134747	0.0730038
		rs13192624	-0.254977	0.133473	0.0560912
		rs1397793	-0.25184	0.134095	0.0603724
		rs4429415	-0.251555	0.136213	0.0647803
		rs55888705	-0.320383	0.134119	0.0169036
		rs6496870	-0.263376	0.134342	0.0499387
		rs6743026	-0.237712	0.133932	0.0759199
		rs74037001	-0.262802	0.133905	0.0496922
		rs75211493	-0.256213	0.133269	0.0545394
		rs7570971	-0.184069	0.144764	0.203549
		rs80124826	-0.23254	0.132683	0.0796701
		rs857444	-0.30929	0.134307	0.0212871
		rs9833771	-0.286569	0.134282	0.0328357
		All	-0.259271	0.129882	0.0459114
Nontraumatic intracranial hemorrhage	Genus / Dorea	rs11150408	0.321692	0.12052	0.00760344
		rs12537781	0.32311	0.120202	0.00718696
		rs13279148	0.217616	0.119508	0.0686177
		rs1899291	0.237722	0.121181	0.0497958
		rs3005511	0.249716	0.120225	0.0377955
		rs345219	0.297713	0.121026	0.0138969
		rs3752849	0.282894	0.130828	0.030592
		rs4793307	0.309432	0.12054	0.0102566
		rs62503162	0.279185	0.119818	0.0198022
		rs73729431	0.298314	0.118109	0.011545
		All	0.281722	0.114542	0.0139112
	Genus / Ruminococcaceae UCG009	rs12508214	0.159831	0.0712494	0.0248804
		rs138460696	0.105991	0.0712603	0.136913
		rs1550196	0.142686	0.0717261	0.0466668
		rs2058609	0.120184	0.071269	0.0917303
		rs2192926	0.134647	0.0722282	0.0622946
		rs4079028	0.151437	0.0717471	0.0347982
		rs4708333	0.12464	0.071839	0.0827422
		rs6952765	0.11721	0.0708792	0.0981962
		rs758191	0.127861	0.0748509	0.0875976
		rs78410648	0.162766	0.0715198	0.0228566
		rs9558661	0.139698	0.0711958	0.0497431
		All	0.135194	0.0684353	0.0482119
	Phylum / Actinobacteria	rs11766971	-0.253384	0.0960203	0.00831849
		rs12528285	-0.236824	0.0964991	0.0141217
		rs13192624	-0.256896	0.0956614	0.00724264
		rs1397793	-0.239675	0.0960652	0.0125986
		rs4429415	-0.276406	0.0975883	0.00462042
		rs55888705	-0.293574	0.0961057	0.00225285
		rs6496870	-0.223692	0.0962438	0.0201139
		rs6743026	-0.247857	0.0959193	0.00976579
		rs74037001	-0.225444	0.0959235	0.0187607
		rs75211493	-0.250051	0.0955143	0.0088462
		rs7570971	-0.238082	0.103647	0.0216165
		rs80124826	-0.230888	0.0951203	0.0152105
		rs857444	-0.276478	0.0962292	0.00406435
		rs9833771	-0.222957	0.0962066	0.0204778
		All	-0.24804	0.0930534	0.00768596

## Sheet: Supplementary Table 7
Supplementary Table 7 The SNPs included according to selection criteria as instrumental variables for hemorrhagic stroke on gut microbiota
Type of hemorrhagic stroke	Taxa/Gut microbiota	SNP	Effect_allele	Other_allele	Hemorrhagic stroke/Exposure			Gut micriobiota/Outcome			F Statistics
					Beta	SE	P-value	Beta	SE	P-value
Intracerebral hemorrhage	Class / Negativicutes	rs10774020	C	T	0.114838	0.0259566	9.67832e-06	0.00518285	0.0110054	0.662084	19.5737
		rs12500395	T	C	0.157575	0.0334039	2.39029e-06	0.00578802	0.0158784	0.705825	22.2524
		rs12548349	T	C	0.165279	0.035963	4.31072e-06	-0.0120005	0.0193447	0.697537	21.1213
		rs13076667	G	C	0.126368	0.0283838	8.50276e-06	-0.0270757	0.0153846	0.0914197	19.8212
		rs151139794	T	C	0.258884	0.0513628	4.64804e-07	0.0080659	0.0450468	0.896399	25.4045
		rs1889499	C	T	0.173544	0.0355126	1.02468e-06	-0.00580666	0.0179931	0.735316	23.881
		rs2424293	T	C	-0.176953	0.0358941	8.22925e-07	0.00214101	0.0173232	0.8944	24.3034
		rs299236	T	C	-0.117644	0.0232831	4.35432e-07	0.00507741	0.0105341	0.63388	25.5303
		rs56149924	A	G	-0.17461	0.0375647	3.34757e-06	-0.0246876	0.0187796	0.168445	21.6061
		rs6427804	T	A	0.121377	0.0270375	7.14891e-06	-0.0142272	0.0121002	0.196655	20.1529
		rs6476695	C	A	0.198827	0.0436075	5.12814e-06	-0.0146618	0.0169259	0.318606	20.7886
		rs6990315	G	A	-0.130449	0.0289035	6.38352e-06	-0.0207672	0.0142781	0.120959	20.3694
		rs7553141	C	T	0.123689	0.0273361	6.04714e-06	-0.015214	0.0113201	0.182525	20.4732
		rs7577935	G	A	0.110076	0.0245156	7.12082e-06	0.00572603	0.0110504	0.594184	20.1603
		rs763193	G	A	0.107078	0.0235716	5.55469e-06	-0.00763412	0.010535	0.457919	20.6357
		rs76634898	C	T	-0.260799	0.0571879	5.10599e-06	0.0245	0.0268581	0.347764	20.797
		rs7722205	C	T	0.120419	0.024337	7.49894e-07	0.00252487	0.0108334	0.821074	24.4824
		rs77446668	T	C	0.177781	0.0376433	2.32643e-06	0.0344748	0.0202642	0.08687	22.3045
		rs78905952	T	G	0.219502	0.0468082	2.74e-06	0.00803087	0.0236317	0.763931	21.9903
		rs9319449	G	C	0.115109	0.0242255	2.0186e-06	-0.0172775	0.0114237	0.125691	22.5772
Intracerebral hemorrhage	Genus / Dorea	rs10774020	C	T	0.114838	0.0259566	9.67832e-06	0.01992	0.011184	0.0791006	19.5737
		rs12500395	T	C	0.157575	0.0334039	2.39029e-06	0.00488275	0.0161516	0.779848	22.2524
		rs12548349	T	C	0.165279	0.035963	4.31072e-06	-0.00629545	0.0197472	0.751415	21.1213
		rs13076667	G	C	0.126368	0.0283838	8.50276e-06	0.0259544	0.0156001	0.0935233	19.8212
		rs151139794	T	C	0.258884	0.0513628	4.64804e-07	-0.0417367	0.0457831	0.348325	25.4045
		rs1889499	C	T	0.173544	0.0355126	1.02468e-06	0.0172759	0.0182618	0.394917	23.881
		rs2424293	T	C	-0.176953	0.0358941	8.22925e-07	-0.0180412	0.0175592	0.323052	24.3034
		rs299236	T	C	-0.117644	0.0232831	4.35432e-07	-0.00438348	0.0107034	0.68657	25.5303
		rs56149924	A	G	-0.17461	0.0375647	3.34757e-06	-0.0180703	0.0190391	0.275722	21.6061
		rs6427804	T	A	0.121377	0.0270375	7.14891e-06	0.00307883	0.0123038	0.814589	20.1529
		rs6476695	C	A	0.198827	0.0436075	5.12814e-06	-0.000441088	0.0172217	0.947708	20.7886
		rs6990315	G	A	-0.130449	0.0289035	6.38352e-06	-0.0124355	0.0145121	0.350397	20.3694
		rs7553141	C	T	0.123689	0.0273361	6.04714e-06	0.00302369	0.0114855	0.769212	20.4732
		rs7577935	G	A	0.110076	0.0245156	7.12082e-06	-0.0211634	0.0112117	0.0598991	20.1603
		rs763193	G	A	0.107078	0.0235716	5.55469e-06	-0.00394018	0.0107019	0.712033	20.6357
		rs76634898	C	T	-0.260799	0.0571879	5.10599e-06	0.0276938	0.0272789	0.29058	20.797
		rs7722205	C	T	0.120419	0.024337	7.49894e-07	0.0148906	0.0109933	0.17572	24.4824
		rs77446668	T	C	0.177781	0.0376433	2.32643e-06	0.0132091	0.0205314	0.578298	22.3045
		rs78905952	T	G	0.219502	0.0468082	2.74e-06	0.0723159	0.0239113	0.00257442	21.9903
		rs9319449	G	C	0.115109	0.0242255	2.0186e-06	0.00882937	0.0116015	0.426322	22.5772
Intracerebral hemorrhage	Genus / Eubacterium xylanophilum group	rs10774020	C	T	0.114838	0.0259566	9.67832e-06	-0.0111039	0.0128801	0.377327	19.5737
		rs12500395	T	C	0.157575	0.0334039	2.39029e-06	-0.0034307	0.0187963	0.964593	22.2524
		rs12548349	T	C	0.165279	0.035963	4.31072e-06	-0.020342	0.0236815	0.338276	21.1213
		rs13076667	G	C	0.126368	0.0283838	8.50276e-06	-0.0207673	0.0176768	0.253998	19.8212
		rs151139794	T	C	0.258884	0.0513628	4.64804e-07	-0.0746522	0.0515234	0.144003	25.4045
		rs1889499	C	T	0.173544	0.0355126	1.02468e-06	-0.0467987	0.0215184	0.0182713	23.881
		rs2424293	T	C	-0.176953	0.0358941	8.22925e-07	0.000560127	0.01966	0.988696	24.3034
		rs299236	T	C	-0.117644	0.0232831	4.35432e-07	0.0145799	0.0122932	0.237888	25.5303
		rs56149924	A	G	-0.17461	0.0375647	3.34757e-06	0.0199446	0.0216748	0.34796	21.6061
		rs6427804	T	A	0.121377	0.0270375	7.14891e-06	0.0120867	0.0142705	0.428725	20.1529
		rs6476695	C	A	0.198827	0.0436075	5.12814e-06	0.00739641	0.020243	0.657959	20.7886
		rs6990315	G	A	-0.130449	0.0289035	6.38352e-06	-0.0139022	0.0166304	0.431718	20.3694
		rs7553141	C	T	0.123689	0.0273361	6.04714e-06	0.0243328	0.0132414	0.0767856	20.4732
		rs7577935	G	A	0.110076	0.0245156	7.12082e-06	0.00769946	0.0129533	0.541867	20.1603
		rs763193	G	A	0.107078	0.0235716	5.55469e-06	0.00782859	0.0122863	0.523271	20.6357
		rs76634898	C	T	-0.260799	0.0571879	5.10599e-06	-0.0535902	0.0304663	0.0900824	20.797
		rs7722205	C	T	0.120419	0.024337	7.49894e-07	-0.00877032	0.0126775	0.482619	24.4824
		rs77446668	T	C	0.177781	0.0376433	2.32643e-06	-0.0058907	0.0234561	0.706259	22.3045
		rs78905952	T	G	0.219502	0.0468082	2.74e-06	0.011376	0.0268762	0.663962	21.9903
		rs9319449	G	C	0.115109	0.0242255	2.0186e-06	0.00339903	0.0133589	0.786923	22.5772
Intracerebral hemorrhage	Genus/ Lachnospiraceae ND3007	rs10774020	C	T	0.114838	0.0259566	9.67832e-06	0.00160997	0.0119959	0.871244	19.5737
		rs12500395	T	C	0.157575	0.0334039	2.39029e-06	-0.0094629	0.0173468	0.609455	22.2524
		rs12548349	T	C	0.165279	0.035963	4.31072e-06	0.00563418	0.0212977	0.765163	21.1213
		rs13076667	G	C	0.126368	0.0283838	8.50276e-06	0.0334673	0.0166641	0.0489373	19.8212
		rs151139794	T	C	0.258884	0.0513628	4.64804e-07	-0.0761616	0.048927	0.116842	25.4045
		rs1889499	C	T	0.173544	0.0355126	1.02468e-06	0.0146133	0.0195585	0.565563	23.881
		rs2424293	T	C	-0.176953	0.0358941	8.22925e-07	0.00499873	0.0188083	0.801709	24.3034
		rs299236	T	C	-0.117644	0.0232831	4.35432e-07	0.000656087	0.011476	0.934891	25.5303
		rs56149924	A	G	-0.17461	0.0375647	3.34757e-06	0.00140672	0.0203792	0.874252	21.6061
		rs6427804	T	A	0.121377	0.0270375	7.14891e-06	0.0121287	0.0132076	0.370961	20.1529
		rs6476695	C	A	0.198827	0.0436075	5.12814e-06	-0.0222257	0.0184985	0.249027	20.7886
		rs6990315	G	A	-0.130449	0.0289035	6.38352e-06	0.00685904	0.0155748	0.639828	20.3694
		rs7553141	C	T	0.123689	0.0273361	6.04714e-06	-0.0163102	0.012293	0.172699	20.4732
		rs7577935	G	A	0.110076	0.0245156	7.12082e-06	-0.0163653	0.011997	0.172433	20.1603
		rs763193	G	A	0.107078	0.0235716	5.55469e-06	0.000386863	0.0114735	0.990426	20.6357
		rs76634898	C	T	-0.260799	0.0571879	5.10599e-06	-0.0182455	0.0294504	0.52113	20.797
		rs7722205	C	T	0.120419	0.024337	7.49894e-07	0.0165198	0.011768	0.157072	24.4824
		rs77446668	T	C	0.177781	0.0376433	2.32643e-06	0.0384095	0.0219659	0.0798087	22.3045
		rs78905952	T	G	0.219502	0.0468082	2.74e-06	0.00556526	0.0255736	0.81716	21.9903
		rs9319449	G	C	0.115109	0.0242255	2.0186e-06	-0.00344401	0.0124502	0.779155	22.5772
Intracerebral hemorrhage	Order / Mollicutes RF9	rs10774020	C	T	0.114838	0.0259566	9.67832e-06	0.00491289	0.0145899	0.735238	19.5737
		rs12500395	T	C	0.157575	0.0334039	2.39029e-06	0.0370645	0.021165	0.0832434	22.2524
		rs12548349	T	C	0.165279	0.035963	4.31072e-06	-0.0314389	0.0264061	0.314389	21.1213
		rs13076667	G	C	0.126368	0.0283838	8.50276e-06	0.00704856	0.0203134	0.734609	19.8212
		rs1889499	C	T	0.173544	0.0355126	1.02468e-06	0.000899604	0.0242746	0.945289	23.881
		rs2424293	T	C	-0.176953	0.0358941	8.22925e-07	0.00404106	0.0225455	0.887851	24.3034
		rs299236	T	C	-0.117644	0.0232831	4.35432e-07	0.000858622	0.0139243	0.951874	25.5303
		rs56149924	A	G	-0.17461	0.0375647	3.34757e-06	0.0313141	0.0247499	0.213194	21.6061
		rs6427804	T	A	0.121377	0.0270375	7.14891e-06	0.021967	0.0160815	0.188012	20.1529
		rs6476695	C	A	0.198827	0.0436075	5.12814e-06	-0.0200276	0.0229864	0.442825	20.7886
		rs6990315	G	A	-0.130449	0.0289035	6.38352e-06	-0.00471453	0.0188817	0.881423	20.3694
		rs7553141	C	T	0.123689	0.0273361	6.04714e-06	-0.00800355	0.015132	0.582928	20.4732
		rs7577935	G	A	0.110076	0.0245156	7.12082e-06	-0.0169669	0.0147772	0.247903	20.1603
		rs763193	G	A	0.107078	0.0235716	5.55469e-06	-0.00822703	0.0139435	0.552549	20.6357
		rs76634898	C	T	-0.260799	0.0571879	5.10599e-06	-0.0259452	0.0348886	0.406069	20.797
		rs7722205	C	T	0.120419	0.024337	7.49894e-07	0.00614191	0.0144736	0.674833	24.4824
		rs77446668	T	C	0.177781	0.0376433	2.32643e-06	-0.0194838	0.0266213	0.462953	22.3045
		rs78905952	T	G	0.219502	0.0468082	2.74e-06	-0.000222755	0.0312124	0.977484	21.9903
		rs9319449	G	C	0.115109	0.0242255	2.0186e-06	-0.000348878	0.0151318	0.953937	22.5772
Intracerebral hemorrhage	Order / Selenomonadales	rs10774020	C	T	0.114838	0.0259566	9.67832e-06	0.00518285	0.0110054	0.662084	19.5737
		rs12500395	T	C	0.157575	0.0334039	2.39029e-06	0.00578802	0.0158784	0.705825	22.2524
		rs12548349	T	C	0.165279	0.035963	4.31072e-06	-0.0120005	0.0193447	0.697537	21.1213
		rs13076667	G	C	0.126368	0.0283838	8.50276e-06	-0.0270757	0.0153846	0.0914197	19.8212
		rs151139794	T	C	0.258884	0.0513628	4.64804e-07	0.0080659	0.0450468	0.896399	25.4045
		rs1889499	C	T	0.173544	0.0355126	1.02468e-06	-0.00580666	0.0179931	0.735316	23.881
		rs2424293	T	C	-0.176953	0.0358941	8.22925e-07	0.00214101	0.0173232	0.8944	24.3034
		rs299236	T	C	-0.117644	0.0232831	4.35432e-07	0.00507741	0.0105341	0.63388	25.5303
		rs56149924	A	G	-0.17461	0.0375647	3.34757e-06	-0.0246876	0.0187796	0.168445	21.6061
		rs6427804	T	A	0.121377	0.0270375	7.14891e-06	-0.0142272	0.0121002	0.196655	20.1529
		rs6476695	C	A	0.198827	0.0436075	5.12814e-06	-0.0146618	0.0169259	0.318606	20.7886
		rs6990315	G	A	-0.130449	0.0289035	6.38352e-06	-0.0207672	0.0142781	0.120959	20.3694
		rs7553141	C	T	0.123689	0.0273361	6.04714e-06	-0.015214	0.0113201	0.182525	20.4732
		rs7577935	G	A	0.110076	0.0245156	7.12082e-06	0.00572603	0.0110504	0.594184	20.1603
		rs763193	G	A	0.107078	0.0235716	5.55469e-06	-0.00763412	0.010535	0.457919	20.6357
		rs76634898	C	T	-0.260799	0.0571879	5.10599e-06	0.0245	0.0268581	0.347764	20.797
		rs7722205	C	T	0.120419	0.024337	7.49894e-07	0.00252487	0.0108334	0.821074	24.4824
		rs77446668	T	C	0.177781	0.0376433	2.32643e-06	0.0344748	0.0202642	0.08687	22.3045
		rs78905952	T	G	0.219502	0.0468082	2.74e-06	0.00803087	0.0236317	0.763931	21.9903
		rs9319449	G	C	0.115109	0.0242255	2.0186e-06	-0.0172775	0.0114237	0.125691	22.5772
Intracerebral hemorrhage	Phylum / Actinobacteria	rs10774020	C	T	0.114838	0.0259566	9.67832e-06	0.00161772	0.0110696	0.901942	19.5737
		rs12500395	T	C	0.157575	0.0334039	2.39029e-06	0.00362736	0.0159974	0.935767	22.2524
		rs12548349	T	C	0.165279	0.035963	4.31072e-06	-0.0258742	0.0194567	0.22694	21.1213
		rs13076667	G	C	0.126368	0.0283838	8.50276e-06	-0.00591668	0.015363	0.649501	19.8212
		rs151139794	T	C	0.258884	0.0513628	4.64804e-07	-0.027813	0.044999	0.565989	25.4045
		rs1889499	C	T	0.173544	0.0355126	1.02468e-06	-0.00490047	0.0179744	0.661043	23.881
		rs2424293	T	C	-0.176953	0.0358941	8.22925e-07	-0.0396775	0.0174261	0.0218907	24.3034
		rs299236	T	C	-0.117644	0.0232831	4.35432e-07	0.0055538	0.0105878	0.602101	25.5303
		rs56149924	A	G	-0.17461	0.0375647	3.34757e-06	-0.012501	0.0187461	0.441678	21.6061
		rs6427804	T	A	0.121377	0.0270375	7.14891e-06	0.0149328	0.0121738	0.246154	20.1529
		rs6476695	C	A	0.198827	0.0436075	5.12814e-06	-0.0213609	0.0169002	0.213516	20.7886
		rs6990315	G	A	-0.130449	0.0289035	6.38352e-06	0.0119346	0.0143769	0.46365	20.3694
		rs7553141	C	T	0.123689	0.0273361	6.04714e-06	-0.0214128	0.0113042	0.0636664	20.4732
		rs7577935	G	A	0.110076	0.0245156	7.12082e-06	0.00559334	0.0110324	0.596771	20.1603
		rs763193	G	A	0.107078	0.0235716	5.55469e-06	-0.011024	0.0105885	0.298391	20.6357
		rs76634898	C	T	-0.260799	0.0571879	5.10599e-06	0.027845	0.0272079	0.315031	20.797
		rs7722205	C	T	0.120419	0.024337	7.49894e-07	0.00428649	0.0108133	0.698567	24.4824
		rs77446668	T	C	0.177781	0.0376433	2.32643e-06	-0.00099175	0.0203414	0.86007	22.3045
		rs78905952	T	G	0.219502	0.0468082	2.74e-06	0.02942	0.0235712	0.186504	21.9903
		rs9319449	G	C	0.115109	0.0242255	2.0186e-06	-0.0104626	0.011478	0.369834	22.5772
Subarachnoid hemorrhage	Genus / Eisenbergiella	rs11840029	T	C	-0.112457	0.0253945	9.49271e-06	0.0215559	0.0204237	0.277245	19.6106
		rs13232734	A	G	-0.147907	0.0321114	4.10346e-06	0.0180326	0.0243229	0.419601	21.2157
		rs1562747	T	C	0.14626	0.0305684	1.71262e-06	-0.0599893	0.0209548	0.00371664	22.893
		rs16895256	C	T	-0.193724	0.0433166	7.73891e-06	-0.00166512	0.0297857	0.944482	20.0012
		rs1980938	G	A	0.185791	0.036078	2.60892e-07	-0.000221171	0.0275378	0.983429	26.5193
		rs2242061	C	T	0.116262	0.0260729	8.23076e-06	-0.00351006	0.0233083	0.860557	19.8836
		rs224598	G	A	0.145795	0.0287294	3.87945e-07	-0.0241469	0.0206356	0.226439	25.7531
		rs2738814	A	C	-0.18575	0.0253216	2.20699e-13	0.00116475	0.0197367	0.94333	53.8112
		rs2836722	A	G	0.111621	0.0251795	9.29159e-06	0.0193386	0.0192224	0.323203	19.6515
		rs3026384	A	G	-0.123452	0.0276252	7.86502e-06	-0.0222221	0.0211261	0.317306	19.9702
		rs35086794	G	A	-0.330673	0.0732793	6.40693e-06	0.0345284	0.0389246	0.373918	20.3626
		rs4341061	G	A	0.126928	0.0252747	5.11482e-07	-0.00963442	0.018964	0.616087	25.2197
		rs451833	C	T	-0.124895	0.0261086	1.72116e-06	-0.011925	0.0203107	0.550239	22.8834
		rs4808259	A	C	-0.133394	0.0299004	8.14704e-06	0.0376544	0.0230662	0.110986	19.9029
		rs4886467	G	T	0.121144	0.0256769	2.38144e-06	-0.00679931	0.0192919	0.71659	22.2595
		rs6841581	A	G	-0.191147	0.0381622	5.47684e-07	0.049338	0.0267488	0.0644585	25.088
		rs7261429	A	C	-0.1758	0.0350643	5.34121e-07	-0.0261208	0.0328651	0.447395	25.1365
		rs73137151	G	C	0.166148	0.0373109	8.46506e-06	-0.00177781	0.035064	0.892486	19.8297
		rs75946928	A	G	-0.167443	0.0330646	4.10317e-07	-0.0011866	0.0250073	0.949229	25.6451
		rs7634125	T	C	-0.126606	0.0286178	9.68768e-06	0.0290281	0.0219301	0.194373	19.5719
		rs8099178	C	T	-0.14404	0.0323838	8.67162e-06	-0.00422509	0.0272275	0.90658	19.7837
		rs966131	T	A	0.124415	0.0258832	1.5337e-06	-0.00956331	0.0195314	0.643	23.1051
Subarachnoid hemorrhage	Genus / Lachnospiraceae UCG008	rs11840029	T	C	-0.112457	0.0253945	9.49271e-06	-0.00633898	0.0185247	0.73438	19.6106
		rs13232734	A	G	-0.147907	0.0321114	4.10346e-06	0.00565024	0.021952	0.73171	21.2157
		rs1562747	T	C	0.14626	0.0305684	1.71262e-06	0.0162249	0.0186585	0.376125	22.893
		rs16895256	C	T	-0.193724	0.0433166	7.73891e-06	-0.0285589	0.0266438	0.262685	20.0012
		rs1980938	G	A	0.185791	0.036078	2.60892e-07	-0.00479689	0.0250806	0.829998	26.5193
		rs2242061	C	T	0.116262	0.0260729	8.23076e-06	-0.0270029	0.0205811	0.176265	19.8836
		rs224598	G	A	0.145795	0.0287294	3.87945e-07	0.00165131	0.0184967	0.906607	25.7531
		rs2738814	A	C	-0.18575	0.0253216	2.20699e-13	-0.0252108	0.0174994	0.156688	53.8112
		rs2836722	A	G	0.111621	0.0251795	9.29159e-06	-0.0181795	0.0171803	0.298757	19.6515
		rs3026384	A	G	-0.123452	0.0276252	7.86502e-06	-0.00775763	0.0193207	0.68123	19.9702
		rs35086794	G	A	-0.330673	0.0732793	6.40693e-06	0.0449866	0.0356038	0.20741	20.3626
		rs4341061	G	A	0.126928	0.0252747	5.11482e-07	-0.00895102	0.0169743	0.611449	25.2197
		rs451833	C	T	-0.124895	0.0261086	1.72116e-06	0.00173794	0.0180504	0.921234	22.8834
		rs4808259	A	C	-0.133394	0.0299004	8.14704e-06	-0.032041	0.0201807	0.118756	19.9029
		rs4886467	G	T	0.121144	0.0256769	2.38144e-06	0.02864	0.0174864	0.0895179	22.2595
		rs6841581	A	G	-0.191147	0.0381622	5.47684e-07	0.029503	0.0237245	0.226922	25.088
		rs7261429	A	C	-0.1758	0.0350643	5.34121e-07	0.0468236	0.0298569	0.106935	25.1365
		rs73137151	G	C	0.166148	0.0373109	8.46506e-06	0.0099865	0.0310373	0.73665	19.8297
		rs75946928	A	G	-0.167443	0.0330646	4.10317e-07	-0.012834	0.0227799	0.543079	25.6451
		rs7634125	T	C	-0.126606	0.0286178	9.68768e-06	0.00721428	0.0195044	0.7117	19.5719
		rs8099178	C	T	-0.14404	0.0323838	8.67162e-06	0.0173852	0.0248237	0.49697	19.7837
		rs966131	T	A	0.124415	0.0258832	1.5337e-06	-0.0177093	0.0174507	0.308162	23.1051
Subarachnoid hemorrhage	Genus / Rikenellaceae RC9 gut group	rs11840029	T	C	-0.112457	0.0253945	9.49271e-06	0.0134204	0.0266952	0.665984	19.6106
		rs13232734	A	G	-0.147907	0.0321114	4.10346e-06	-0.0376705	0.0315631	0.190148	21.2157
		rs1562747	T	C	0.14626	0.0305684	1.71262e-06	-0.0505416	0.0274758	0.0699488	22.893
		rs16895256	C	T	-0.193724	0.0433166	7.73891e-06	-0.0173153	0.0385782	0.644755	20.0012
		rs1980938	G	A	0.185791	0.036078	2.60892e-07	0.0111516	0.0356776	0.726009	26.5193
		rs2242061	C	T	0.116262	0.0260729	8.23076e-06	-0.0338951	0.0299657	0.206607	19.8836
		rs224598	G	A	0.145795	0.0287294	3.87945e-07	0.0812228	0.0267765	0.00237525	25.7531
		rs2738814	A	C	-0.18575	0.0253216	2.20699e-13	0.00909319	0.025474	0.726006	53.8112
		rs2836722	A	G	0.111621	0.0251795	9.29159e-06	0.0119804	0.0249296	0.614217	19.6515
		rs3026384	A	G	-0.123452	0.0276252	7.86502e-06	-0.0353739	0.0276051	0.188468	19.9702
		rs4341061	G	A	0.126928	0.0252747	5.11482e-07	-0.0268911	0.0245744	0.276312	25.2197
		rs451833	C	T	-0.124895	0.0261086	1.72116e-06	0.0105016	0.0263594	0.673057	22.8834
		rs4808259	A	C	-0.133394	0.0299004	8.14704e-06	-0.0302854	0.0294549	0.216854	19.9029
		rs4886467	G	T	0.121144	0.0256769	2.38144e-06	0.000575507	0.0251955	0.952294	22.2595
		rs6841581	A	G	-0.191147	0.0381622	5.47684e-07	-0.0170709	0.0346366	0.57016	25.088
		rs7261429	A	C	-0.1758	0.0350643	5.34121e-07	-0.0388416	0.0430819	0.349035	25.1365
		rs73137151	G	C	0.166148	0.0373109	8.46506e-06	-0.0066006	0.0448141	0.847617	19.8297
		rs75946928	A	G	-0.167443	0.0330646	4.10317e-07	-0.0085923	0.0327897	0.802657	25.6451
		rs7634125	T	C	-0.126606	0.0286178	9.68768e-06	-0.00281039	0.0284464	0.940294	19.5719
		rs8099178	C	T	-0.14404	0.0323838	8.67162e-06	-0.0417186	0.0360664	0.231983	19.7837
		rs966131	T	A	0.124415	0.0258832	1.5337e-06	-0.0110117	0.0253441	0.64982	23.1051
Subarachnoid hemorrhage	Order / Mollicutes RF9	rs11840029	T	C	-0.112457	0.0253945	9.49271e-06	-0.00731783	0.0152271	0.61038	19.6106
		rs13232734	A	G	-0.147907	0.0321114	4.10346e-06	-0.0366973	0.017899	0.034939	21.2157
		rs1562747	T	C	0.14626	0.0305684	1.71262e-06	-0.0223034	0.0155734	0.158471	22.893
		rs16895256	C	T	-0.193724	0.0433166	7.73891e-06	0.0439081	0.0218471	0.0417417	20.0012
		rs1980938	G	A	0.185791	0.036078	2.60892e-07	0.00866695	0.0202828	0.668492	26.5193
		rs2242061	C	T	0.116262	0.0260729	8.23076e-06	0.0166478	0.0172243	0.324925	19.8836
		rs224598	G	A	0.145795	0.0287294	3.87945e-07	-0.00732691	0.0151559	0.594958	25.7531
		rs2738814	A	C	-0.18575	0.0253216	2.20699e-13	-0.00679702	0.0144982	0.631881	53.8112
		rs2836722	A	G	0.111621	0.0251795	9.29159e-06	0.00559356	0.0141424	0.690807	19.6515
		rs3026384	A	G	-0.123452	0.0276252	7.86502e-06	-0.00438913	0.015679	0.722833	19.9702
		rs35086794	G	A	-0.330673	0.0732793	6.40693e-06	-0.0598758	0.0292048	0.0363488	20.3626
		rs4341061	G	A	0.126928	0.0252747	5.11482e-07	-0.00719838	0.0139433	0.613529	25.2197
		rs451833	C	T	-0.124895	0.0261086	1.72116e-06	0.0156148	0.014902	0.306512	22.8834
		rs4808259	A	C	-0.133394	0.0299004	8.14704e-06	-0.0154916	0.0168191	0.314923	19.9029
		rs4886467	G	T	0.121144	0.0256769	2.38144e-06	0.0259353	0.0142578	0.0733703	22.2595
		rs6841581	A	G	-0.191147	0.0381622	5.47684e-07	-0.00271817	0.0196826	0.889504	25.088
		rs7261429	A	C	-0.1758	0.0350643	5.34121e-07	0.00445687	0.0242036	0.921703	25.1365
		rs73137151	G	C	0.166148	0.0373109	8.46506e-06	-0.0345637	0.0255769	0.165878	19.8297
		rs75946928	A	G	-0.167443	0.0330646	4.10317e-07	-0.0368223	0.0188408	0.0581353	25.6451
		rs7634125	T	C	-0.126606	0.0286178	9.68768e-06	0.0111649	0.0161033	0.497857	19.5719
		rs8099178	C	T	-0.14404	0.0323838	8.67162e-06	0.0228179	0.0206957	0.266077	19.7837
		rs966131	T	A	0.124415	0.0258832	1.5337e-06	-0.00200764	0.0143547	0.886494	23.1051
Subarachnoid hemorrhage	Phylum / Actinobacteria	rs11840029	T	C	-0.112457	0.0253945	9.49271e-06	0.00783179	0.0115911	0.454968	19.6106
		rs13232734	A	G	-0.147907	0.0321114	4.10346e-06	-0.0285939	0.0136033	0.0348081	21.2157
		rs1562747	T	C	0.14626	0.0305684	1.71262e-06	0.0155485	0.011626	0.201845	22.893
		rs16895256	C	T	-0.193724	0.0433166	7.73891e-06	0.0214584	0.0167101	0.223382	20.0012
		rs1980938	G	A	0.185791	0.036078	2.60892e-07	-0.0108709	0.0153062	0.421029	26.5193
		rs2242061	C	T	0.116262	0.0260729	8.23076e-06	-0.0378091	0.0128572	0.00418851	19.8836
		rs224598	G	A	0.145795	0.0287294	3.87945e-07	-0.0130969	0.0114827	0.252379	25.7531
		rs2738814	A	C	-0.18575	0.0253216	2.20699e-13	0.00616746	0.011003	0.572861	53.8112
		rs2836722	A	G	0.111621	0.0251795	9.29159e-06	-0.0110772	0.0107477	0.290616	19.6515
		rs3026384	A	G	-0.123452	0.0276252	7.86502e-06	0.0193677	0.0119892	0.102881	19.9702
		rs35086794	G	A	-0.330673	0.0732793	6.40693e-06	0.00418608	0.0221974	0.852104	20.3626
		rs4341061	G	A	0.126928	0.0252747	5.11482e-07	-0.0140521	0.0105843	0.182811	25.2197
		rs451833	C	T	-0.124895	0.0261086	1.72116e-06	0.0229023	0.0113176	0.0435432	22.8834
		rs4808259	A	C	-0.133394	0.0299004	8.14704e-06	0.00584848	0.0125464	0.72563	19.9029
		rs4886467	G	T	0.121144	0.0256769	2.38144e-06	-0.00716766	0.0108447	0.52062	22.2595
		rs6841581	A	G	-0.191147	0.0381622	5.47684e-07	0.00218724	0.0148939	0.934817	25.088
		rs7261429	A	C	-0.1758	0.0350643	5.34121e-07	-0.00675737	0.0185165	0.740931	25.1365
		rs73137151	G	C	0.166148	0.0373109	8.46506e-06	-0.0116468	0.0194985	0.552927	19.8297
		rs75946928	A	G	-0.167443	0.0330646	4.10317e-07	0.0222148	0.0142433	0.126283	25.6451
		rs7634125	T	C	-0.126606	0.0286178	9.68768e-06	0.00102928	0.0122751	0.986499	19.5719
		rs8099178	C	T	-0.14404	0.0323838	8.67162e-06	-0.00337141	0.0155346	0.792439	19.7837
		rs966131	T	A	0.124415	0.0258832	1.5337e-06	0.00666021	0.0109026	0.546379	23.1051
Nontraumatic intracranial hemorrhage	Genus / Dorea	rs10995085	T	C	-0.0975751	0.0217124	6.99021e-06	0.00855791	0.0128557	0.513775	20.1957
		rs11632140	T	C	0.146463	0.032076	4.96798e-06	-0.00817028	0.0168069	0.68783	20.8494
		rs1275923	T	C	-0.0871483	0.0180159	1.3161e-06	0.0142724	0.0110195	0.202524	23.3993
		rs12886388	C	T	-0.0808664	0.018008	7.10297e-06	0.0111199	0.0109812	0.29064	20.1652
		rs1496875	A	G	-0.0962854	0.0213618	6.56402e-06	-0.00142466	0.0129682	0.90155	20.3162
		rs151139794	T	C	0.192753	0.0400799	1.51524e-06	-0.0417367	0.0457831	0.348325	23.1285
		rs17786144	C	T	-0.150082	0.0322517	3.26392e-06	0.011974	0.0167519	0.41689	21.6546
		rs2738814	A	C	-0.0982257	0.0183899	9.2289e-08	0.00850831	0.0111244	0.451124	28.5292
		rs274809	T	C	-0.104695	0.0182066	8.90307e-09	-0.0214488	0.0110359	0.0496947	33.0668
		rs28361353	A	G	-0.0905634	0.0191836	2.34823e-06	0.0123793	0.0114024	0.280323	22.2865
		rs28595257	G	A	-0.117062	0.0250949	3.08944e-06	0.0310629	0.0156401	0.039204	21.76
		rs308433	T	G	0.133066	0.0299201	8.69321e-06	-0.00132101	0.0185122	0.91829	19.7791
		rs34263354	A	C	0.0837196	0.0182297	4.37996e-06	-0.00306796	0.0106934	0.775372	21.0908
		rs3781413	C	T	0.10598	0.0228449	3.49889e-06	-0.00805779	0.0156443	0.594016	21.5212
		rs3823797	G	A	0.0865162	0.0195597	9.72568e-06	-0.00704443	0.0124403	0.581326	19.5645
		rs4917178	T	A	-0.105431	0.0203917	2.3376e-07	0.00561009	0.0116253	0.615547	26.7317
		rs6112443	A	G	-0.120291	0.0258612	3.29686e-06	-0.01475	0.0176234	0.405599	21.6355
		rs61151381	G	C	-0.108297	0.021125	2.95209e-07	0.00629486	0.0129438	0.575905	26.2807
		rs6799099	C	T	0.0840573	0.0179454	2.81235e-06	-0.00177198	0.0106854	0.86829	21.9403
		rs6841581	A	G	-0.157055	0.0272231	7.96526e-09	0.02268	0.0150458	0.129406	33.2833
		rs76085887	G	T	0.0898112	0.0195371	4.28706e-06	0.0122011	0.0120112	0.314454	21.1319
		rs7657813	G	T	-0.116159	0.0256055	5.72005e-06	-0.00907549	0.0159433	0.586391	20.5796
		rs76897384	G	A	-0.19051	0.040794	3.01113e-06	-0.0123079	0.0338183	0.783608	21.8092
		rs7761470	A	G	0.0830606	0.0181122	4.52022e-06	0.00119698	0.0114638	0.881652	21.0303
		rs79236769	T	G	0.21645	0.0481872	7.06074e-06	-0.0235261	0.0294132	0.435431	20.1767
		rs7957829	G	A	-0.0916829	0.0198705	3.94966e-06	0.0043505	0.0114703	0.715252	21.2891
Nontraumatic intracranial hemorrhage	Genus / Ruminococcaceae UCG009	rs10995085	T	C	-0.0975751	0.0217124	6.99021e-06	0.0239425	0.0196229	0.225903	20.1957
		rs11632140	T	C	0.146463	0.032076	4.96798e-06	-0.0265674	0.0260863	0.276631	20.8494
		rs1275923	T	C	-0.0871483	0.0180159	1.3161e-06	-0.0254918	0.0167928	0.129448	23.3993
		rs12886388	C	T	-0.0808664	0.018008	7.10297e-06	0.0424216	0.0167426	0.0110777	20.1652
		rs1496875	A	G	-0.0962854	0.0213618	6.56402e-06	-0.0172211	0.0198875	0.384727	20.3162
		rs17786144	C	T	-0.150082	0.0322517	3.26392e-06	0.00144159	0.0254798	0.875842	21.6546
		rs2738814	A	C	-0.0982257	0.0183899	9.2289e-08	0.0307539	0.0169714	0.0690303	28.5292
		rs274809	T	C	-0.104695	0.0182066	8.90307e-09	0.0169444	0.0169182	0.335718	33.0668
		rs28361353	A	G	-0.0905634	0.0191836	2.34823e-06	-0.0272531	0.0174545	0.114031	22.2865
		rs28595257	G	A	-0.117062	0.0250949	3.08944e-06	0.00270857	0.0237894	0.951344	21.76
		rs308433	T	G	0.133066	0.0299201	8.69321e-06	-0.0315267	0.028575	0.316334	19.7791
		rs34263354	A	C	0.0837196	0.0182297	4.37996e-06	-0.00102225	0.016359	0.940362	21.0908
		rs3781413	C	T	0.10598	0.0228449	3.49889e-06	0.0268233	0.024217	0.275287	21.5212
		rs3823797	G	A	0.0865162	0.0195597	9.72568e-06	-0.010171	0.0189339	0.63459	19.5645
		rs4917178	T	A	-0.105431	0.0203917	2.3376e-07	0.0189788	0.0177596	0.289604	26.7317
		rs6112443	A	G	-0.120291	0.0258612	3.29686e-06	-0.0077949	0.0269672	0.678235	21.6355
		rs61151381	G	C	-0.108297	0.021125	2.95209e-07	0.0258327	0.0196956	0.208209	26.2807
		rs6799099	C	T	0.0840573	0.0179454	2.81235e-06	-0.0179027	0.0163553	0.273232	21.9403
		rs6841581	A	G	-0.157055	0.0272231	7.96526e-09	-0.0171315	0.0230943	0.51793	33.2833
		rs76085887	G	T	0.0898112	0.0195371	4.28706e-06	0.0191089	0.0183396	0.267381	21.1319
		rs7657813	G	T	-0.116159	0.0256055	5.72005e-06	0.0132821	0.0245774	0.468687	20.5796
		rs76897384	G	A	-0.19051	0.040794	3.01113e-06	-0.0123311	0.0513189	0.880144	21.8092
		rs7761470	A	G	0.0830606	0.0181122	4.52022e-06	-0.0118981	0.0175729	0.479241	21.0303
		rs79236769	T	G	0.21645	0.0481872	7.06074e-06	0.0622813	0.0432678	0.147755	20.1767
		rs7957829	G	A	-0.0916829	0.0198705	3.94966e-06	0.014444	0.0175288	0.431443	21.2891
Nontraumatic intracranial hemorrhage	Phylum / Actinobacteria	rs10995085	T	C	-0.0975751	0.0217124	6.99021e-06	9.0708e-05	0.012653	0.925797	20.1957
		rs11632140	T	C	0.146463	0.032076	4.96798e-06	-0.0273289	0.0166091	0.100619	20.8494
		rs1275923	T	C	-0.0871483	0.0180159	1.3161e-06	0.00123934	0.0108473	0.911231	23.3993
		rs12886388	C	T	-0.0808664	0.018008	7.10297e-06	0.010366	0.0108618	0.35293	20.1652
		rs1496875	A	G	-0.0962854	0.0213618	6.56402e-06	-0.00832078	0.0128354	0.517014	20.3162
		rs151139794	T	C	0.192753	0.0400799	1.51524e-06	-0.027813	0.044999	0.565989	23.1285
		rs17786144	C	T	-0.150082	0.0322517	3.26392e-06	0.000466464	0.016599	0.992912	21.6546
		rs2738814	A	C	-0.0982257	0.0183899	9.2289e-08	0.00616746	0.011003	0.572861	28.5292
		rs274809	T	C	-0.104695	0.0182066	8.90307e-09	0.0128083	0.0109165	0.242753	33.0668
		rs28361353	A	G	-0.0905634	0.0191836	2.34823e-06	0.00716077	0.0112817	0.480525	22.2865
		rs28595257	G	A	-0.117062	0.0250949	3.08944e-06	-0.0214589	0.0155324	0.189802	21.76
		rs308433	T	G	0.133066	0.0299201	8.69321e-06	-0.031337	0.0182074	0.0762904	19.7791
		rs34263354	A	C	0.0837196	0.0182297	4.37996e-06	-0.00884193	0.010577	0.409555	21.0908
		rs3781413	C	T	0.10598	0.0228449	3.49889e-06	0.00596039	0.015463	0.701462	21.5212
		rs3823797	G	A	0.0865162	0.0195597	9.72568e-06	0.00312744	0.0123138	0.805386	19.5645
		rs4917178	T	A	-0.105431	0.0203917	2.3376e-07	-0.00847101	0.0115039	0.469351	26.7317
		rs6112443	A	G	-0.120291	0.0258612	3.29686e-06	-0.014017	0.0174575	0.419831	21.6355
		rs61151381	G	C	-0.108297	0.021125	2.95209e-07	0.00241024	0.0128057	0.864197	26.2807
		rs6799099	C	T	0.0840573	0.0179454	2.81235e-06	0.0117431	0.0105713	0.266602	21.9403
		rs6841581	A	G	-0.157055	0.0272231	7.96526e-09	0.00218724	0.0148939	0.934817	33.2833
		rs76085887	G	T	0.0898112	0.0195371	4.28706e-06	0.0111824	0.0118193	0.352879	21.1319
		rs7657813	G	T	-0.116159	0.0256055	5.72005e-06	-0.00298928	0.0157903	0.955781	20.5796
		rs76897384	G	A	-0.19051	0.040794	3.01113e-06	0.0164568	0.0334209	0.579872	21.8092
		rs7761470	A	G	0.0830606	0.0181122	4.52022e-06	-0.00302399	0.0113471	0.783789	21.0303
		rs79236769	T	G	0.21645	0.0481872	7.06074e-06	0.0128088	0.028951	0.667556	20.1767
		rs7957829	G	A	-0.0916829	0.0198705	3.94966e-06	0.00890959	0.011342	0.424053	21.2891

## Sheet: Supplementary Table 8 
Supplementary Table 8 Causal estiamte from hemorrhagic stroke exposure to identified microbiota outcomes in the reverse MR analysis
Type of hemorrhagic stroke / exposure	Taxa/gut microbiota	nSNP	Method of MR	SE	Beta (95%CI)	P-value	P FDR
Intracerebral hemorrhage	Class / Negativicutes	20	Inverse variance weighted	0.0228454	-0.019 (-0.064~0.026)	0.401467	0.401
			MR Egger	0.0971143	0.049 (-0.142~0.239)	0.622467
			Weighted median	0.0314499	-0.033 (-0.095~0.028)	0.286962
			Simple mode	0.0583681	0.003 (-0.112~0.117)	0.964593
			Weighted mode	0.0531619	-0.057 (-0.161~0.048)	0.29999
Intracerebral hemorrhage	Genus / Dorea	20	Inverse variance weighted	0.0253014	0.052 (0.002~0.101)	0.0412409	0.123
			MR Egger	0.110315	0.076 (-0.140~0.293)	0.497454
			Weighted median	0.0321668	0.042 (-0.022~0.105)	0.196649
			Simple mode	0.0539113	0.077 (-0.029~0.182)	0.170962
			Weighted mode	0.051058	0.062 (-0.038~0.162)	0.239837
Intracerebral hemorrhage	Genus / Eubacterium xylanophilum group	20	Inverse variance weighted	0.0283599	-0.007 (-0.063~0.048)	0.799953	0.844
			MR Egger	0.122785	-0.030 (-0.270~0.211)	0.811064
			Weighted median	0.0376665	0.004 (-0.070~0.078)	0.909542
			Simple mode	0.0712466	0.024 (-0.115~0.164)	0.736181
			Weighted mode	0.0671619	0.024 (-0.107~0.156)	0.720839
Intracerebral hemorrhage	Genus/ Lachnospiraceae ND3007	20	Inverse variance weighted	0.0249272	0.005 (-0.044~0.054)	0.844015	0.844
			MR Egger	0.108926	-0.002 (-0.216~0.211)	0.983719
			Weighted median	0.0359179	-0.003 (-0.074~0.067)	0.927042
			Simple mode	0.0638726	-0.002 (-0.127~0.123)	0.971955
			Weighted mode	0.0570968	-0.006 (-0.117~0.106)	0.923142
Intracerebral hemorrhage	Order / Mollicutes RF9	19	Inverse variance weighted	0.0306147	-0.009 (-0.069~0.051)	0.779936	0.78
			MR Egger	0.133463	-0.025 (-0.287~0.236)	0.851422
			Weighted median	0.0434788	-0.004 (-0.089~0.081)	0.923014
			Simple mode	0.0708832	0.011 (-0.128~0.150)	0.879875
			Weighted mode	0.0723763	0.007 (-0.135~0.149)	0.926625
Intracerebral hemorrhage	Order / Selenomonadales	20	Inverse variance weighted	0.0228454	-0.019 (-0.064~0.026)	0.401467	0.78
			MR Egger	0.0971143	0.049 (-0.142~0.239)	0.622467
			Weighted median	0.0320476	-0.033 (-0.096~0.029)	0.296045
			Simple mode	0.059052	0.003 (-0.113~0.118)	0.965002
			Weighted mode	0.0591574	-0.057 (-0.173~0.059)	0.350322
Intracerebral hemorrhage	Phylum / Actinobacteria	20	Inverse variance weighted	0.0235576	-0.017 (-0.064~0.029)	0.460759	0.461
			MR Egger	0.102601	0.018 (-0.183~0.219)	0.865308
			Weighted median	0.0335565	-0.032 (-0.098~0.034)	0.33665
			Simple mode	0.0627971	-0.080 (-0.203~0.043)	0.219525
			Weighted mode	0.0623674	-0.071 (-0.194~0.051)	0.26601
Subarachnoid hemorrhage	Genus / Eisenbergiella	22	Inverse variance weighted	0.0331208	-0.072 (-0.137~-0.007)	0.0304338	0.09
			MR Egger	0.140783	-0.114 (-0.390~0.162)	0.428844
			Weighted median	0.0446681	-0.048 (-0.136~0.039)	0.278247
			Simple mode	0.0855914	-0.025 (-0.192~0.143)	0.777446
			Weighted mode	0.0752406	-0.026 (-0.174~0.121)	0.730169
Subarachnoid hemorrhage	Genus / Lachnospiraceae UCG008	22	Inverse variance weighted	0.0297242	-0.003 (-0.062~0.055)	0.910502	0.911
			MR Egger	0.128079	-0.047 (-0.298~0.204)	0.717976
			Weighted median	0.0417796	-0.014 (-0.096~0.068)	0.739006
			Simple mode	0.0922564	0.006 (-0.175~0.187)	0.95069
			Weighted mode	0.0899861	0.015 (-0.162~0.191)	0.871376
Subarachnoid hemorrhage	Genus / Rikenellaceae RC9 gut group	21	Inverse variance weighted	0.0469391	0.045 (-0.047~0.137)	0.339593	0.51
			MR Egger	0.265207	0.215 (-0.305~0.735)	0.427378
			Weighted median	0.0640148	0.036 (-0.090~0.161)	0.575288
			Simple mode	0.122145	0.021 (-0.218~0.261)	0.86226
			Weighted mode	0.104458	0.013 (-0.192~0.217)	0.90525
Subarachnoid hemorrhage	Order / Mollicutes RF9	22	Inverse variance weighted	0.0286627	0.020 (-0.036~0.076)	0.489415	0.489
			MR Egger	0.124601	0.087 (-0.157~0.331)	0.492601
			Weighted median	0.0366657	0.036 (-0.036~0.107)	0.331744
			Simple mode	0.0722079	0.015 (-0.127~0.157)	0.837153
			Weighted mode	0.0678243	0.015 (-0.118~0.148)	0.826802
Subarachnoid hemorrhage	Phylum / Actinobacteria	22	Inverse variance weighted	0.0207796	-0.047 (-0.087~-0.006)	0.0250492	0.025
			MR Egger	0.0884056	0.051 (-0.122~0.224)	0.568859
			Weighted median	0.0258664	-0.044 (-0.095~0.007)	0.0896849
			Simple mode	0.0478405	-0.064 (-0.158~0.030)	0.196826
			Weighted mode	0.0405553	-0.045 (-0.124~0.035)	0.280255
Nontraumatic intracranial hemorrhage	Genus / Dorea	26	Inverse variance weighted	0.0251682	-0.046 (-0.095~0.003)	0.0678731	0.136
			MR Egger	0.112213	-0.097 (-0.317~0.123)	0.395333
			Weighted median	0.0346864	-0.057 (-0.125~0.011)	0.100585
			Simple mode	0.0622633	-0.068 (-0.190~0.054)	0.285553
			Weighted mode	0.0597186	-0.068 (-0.185~0.049)	0.265996
Nontraumatic intracranial hemorrhage	Genus / Ruminococcaceae UCG009	25	Inverse variance weighted	0.042568	-0.051 (-0.135~0.032)	0.229151	0.229
			MR Egger	0.190761	0.169 (-0.205~0.543)	0.385758
			Weighted median	0.0557451	-0.116 (-0.225~-0.006)	0.038258
			Simple mode	0.117259	-0.171 (-0.401~0.059)	0.157308
			Weighted mode	0.112515	-0.174 (-0.394~0.047)	0.135478
Nontraumatic intracranial hemorrhage	Phylum / Actinobacteria	26	Inverse variance weighted	0.0248799	-0.017 (-0.066~0.032)	0.492605	0.493
			MR Egger	0.110842	-0.055 (-0.273~0.162)	0.621999
			Weighted median	0.0338714	-0.014 (-0.080~0.052)	0.6786
			Simple mode	0.0698999	-0.016 (-0.153~0.121)	0.825538
			Weighted mode	0.0614483	-0.018 (-0.139~0.102)	0.767368

## Sheet: Supplementary Table 9
Supplementary Table 9 Heterogeneity and Pleiotropy tests for reverse MR analysis of hemorrhagic stroke on gut microbiota
Type of hemorrhagic stroke/ exposure	Taxa/Gut microbiota	Egger intercept analysis			Cochran's Q test				MR_PRESSO
					MR-Egger		IVW
		egger-intercept	SE	P-value	Q	P-value	Q	P-value	Global test P-value	NO. outliers
Intracerebral hemorrhage	Class / Negativicutes	-0.00966306	0.013449	0.481674	18	0.471531	19	0.504029	0.522	NA
	Genus / Dorea	-0.00352699	0.0152779	0.82003	18	0.209208	19	0.255467	0.292	NA
	Genus / Eubacterium xylanophilum group	0.00322583	0.0170262	0.85185	18	0.258365	19	0.311375	0.336	NA
	Genus/ Lachnospiraceae ND3007	0.00101973	0.0150813	0.946837	18	0.387256	19	0.451763	0.468	NA
	Order / Mollicutes RF9	0.00238012	0.0183734	0.89845	17	0.790092	18	0.837753	0.835	NA
	Order / Selenomonadales	-0.00966306	0.013449	0.481674	18	0.471531	19	0.504029	0.529	NA
	Phylum / Actinobacteria	-0.00499096	0.0142087	0.72947	18	0.335415	19	0.389134	0.386	NA
Subarachnoid hemorrhage	Genus / Eisenbergiella	0.00638749	0.0208076	0.762033	20	0.53284	21	0.589942	0.616	NA
	Genus / Lachnospiraceae UCG008	0.00661615	0.0189086	0.73007	20	0.442672	21	0.497983	0.509	NA
	Genus / Rikenellaceae RC9 gut group	-0.0247516	0.0379251	0.521804	19	0.312139	20	0.343916	0.343	NA
	Order / Mollicutes RF9	-0.0102196	0.0184004	0.58478	20	0.100787	21	0.11854	0.11	NA
	Phylum / Actinobacteria	-0.0148453	0.0130523	0.268826	20	0.210572	21	0.192808	0.223	NA
Nontraumatic intracranial hemorrhage	Genus / Dorea	0.00549262	0.0117388	0.644074	24	0.84457	25	0.870082	0.877	NA
	Genus / Ruminococcaceae UCG009	-0.0235034	0.0198874	0.249353	23	0.239269	24	0.217682	0.233	NA
	Phylum / Actinobacteria	0.00411054	0.0115956	0.726066	24	0.878858	25	0.903196	0.892	NA

[truncated: 3 more sheets: Supplementary Table 10, Supplementary Table 11, Supplementary Table 12]
